# Supplementary material for: Protein painting reveals pervasive remodeling of conserved proteostasis machinery in response to pharmacological stimuli
Source: NPJ Syst Biol Appl. 2022 Nov 28;8:46. doi: 10.1038/s41540-022-00256-3 (PMC9705707; doi:10.1038/s41540-022-00256-3)
Supplement: Supplementary file 4 — Supplementary Data 1 [file 41540_2022_256_MOESM4_ESM.xlsx]

## Sheet: README
Source data file for "Protein painting reveals pervasive remodeling of conserved proteostasis machinery in response to pharmacological stimuli."
Source data for the following figures are contained in individual worksheets:
Fig. 1C: Median TPE-MI fluorescence for cells treated with various pharmacological stimuli. Measured at 450 nm and normalised to the relevant vehicle controls.
Fig. 2B: Representative scatterplot for processed noncys- and cyspeptide abundances in the presence of proteasome inhibitor MG132.
Fig. 2C: Number of protein interactors (degree) and maximum corrected cys ratio per protein for those identified as changed in Fig. 2B.
Fig. 2D: Significantly enriched gene ontology terms for proteins identified as changed in Fig. 2B.
Fig. 3A: Degree of intersection for individual proteins across various pharmacological stimuli, where True indicates protein was significantly changed in that treatment.
Fig. 3C: Heatmap for maximum change in cys reactivity among comparison proteins with degree > 3 from Fig. 3A
Fig. 4A: Correlation between proteins inside and outside community-clustered changed proteins.
Fig. 4B: Correlation between proteins which do (inside) and don't (outside) share an annotated protein-protein interaction.
Fig. 4C-D: Correlation between proteins inside and outside individual macromolecular complex gene ontology terms.

## Sheet: Fig. 1C
Treatment	Normalised Fluorescence
Celastrol	1.21687
Celastrol	1.20857
Celastrol	1.1846
Celastrol	1.28048
Control	0.999309
Control	1.00853
Control	0.997465
Control	0.994699
Control	0.963282
Control	1.02504
Control	0.999232
Control	0.990014
Control	0.958673
Control	1.06376
Control	0.961778
Control	0.961778
Control	0.991111
Control	1.09956
Control	0.985778
MG132	1.11915
MG132	1.11362
MG132	1.10901
MG132	1.08136
Novobiocin	1.5053
Novobiocin	1.46658
Novobiocin	1.27116
Novobiocin	1.37348
Novobiocin	1.25734
Novobiocin	1.44262
Staurosporine	1.07378
Staurosporine	1.10222
Staurosporine	1.07378
Staurosporine	1.04711
Staurosporine	1.02311
Ver155008	1.05186
Ver155008	1.06107
Ver155008	1.03895
Ver155008	1.03434

## Sheet: Fig. 2B
Protein Accession	Peptide Sequence	Log2 Noncys Ratio	Corrected Cys Ratio
Q8K0D5	AAAADHRQELIECVANSDEQLGELFLEEK	-0.149137	0.0110647
Q9D8N0	AAAPAPEEEMDECEQALAAEPK	-0.100238	-0.333538
Q9JIF7	AAAQCYIDLIIK	0.256955	0.00147796
P55264	AADAHVDAHYYEQNEQPTGTCAACITGGNR	0.0011286	-0.270731
Q8K3Y3	AADEPQLLHGAGICK	-0.191655	-0.0683355
P70296	AADISQWAGPLCLQEVDEPPQHALR	-0.223709	-0.277772
P35601	AADSICDGDLVDNQIR	0.243363	0.013728
O70133	AAECNIVVTQPR	0.222692	0.254159
Q8K2B3	AAFGLSEAGFNTACLTK	0.428609	0.407299
P54822	AAGIIHLGATSCYVGDNTDLIILR	0.259738	-0.150247
P70168	AAGVCLMLLSTCCEDDIVPHVLPFIK	0.191949	-0.446792
P50580	AAHLCAEAALR	0.105597	-0.0185085
Q8BNU0	AAHPDCEDVAK	-0.601266	-0.268422
Q01320	AAIGCGIVESILNWVK	0.305184	-0.0006513
P28663	AALCHFIVDELNAK	-0.0454554	-0.0123031
Q8CGC7	AALCLTVNAGNPPLEALLAVEHVK	-0.00225596	-0.133621
Q6P4T2	AALETDENLLLCAPTGAGK	0.4448	-0.0168927
Q6PB66	AALQENECLLASSTFAQAEVK	0.000888961	0.0276898
Q9Z120	AAPGGGFQNIACLR	-0.373207	0.245491
Q9D0R8	AAPPGEYFSVGSQVSCR	0.15057	1.01437
P17710	AAQLCGAGMAAVVEK	0.38633	-0.0631212
Q6PAM1	AAQPGALCDVSEELSR	0.00421943	0.060871
Q9D0I9	AAQTSVAYGCIK	0.305256	-0.000622475
P55264	AATFFGCIGIDK	0.0011286	0.349093
Q9DCC4	AATMSAVEAATCR	-0.381117	0.315362
Q9WV70	AAVATTQGEQEAAETCR	-0.651185	0.439653
Q9D0G0	AAVCDCILQEQVYVR	-0.477335	0.345465
P63038	AAVEEGIVLGGGCALLR	0.460356	0.035115
Q9D2R0	AAVGTACGLALGNYNDLYHWSVR	-1.37334	1.01313
Q9EQH3	ACAELHQNVNVK	0.0370861	0.709967
Q8K2B3	ACALSIAESCRPGDKVPSIK	0.428609	0.00798257
Q9D8E6	ACARPLISVYSEK	0.00364379	0.000339956
Q9D8E6	ACARPLISVYSEKGESSGK	0.00364379	-0.193832
P54729	ACDGNVDHAATHISNR	-0.221264	0.0432679
P26039	ACEFAGFQCQIQFGPHNEQK	0.0176718	-0.081282
Q62465	ACGLNFADLMGR	0.26297	-0.179794
Q80TB8	ACGLNFIDLMVR	0.245646	-0.0978771
P16045	ACGLVASNLNLKPGECLK	-0.0522979	-0.123328
Q9DCL9	ACGNFGIPCELR	-0.0562399	0.766734
Q9D0T1	ACGVSRPVIACSVTIK	0.375273	0.0771072
P46471	ACLIFFDEIDAIGGAR	0.0615076	-0.0127189
Q7TPR4	ACLISLGYDIGNDPQGEAEFAR	0.00125682	0.00102879
P57780	ACLISLGYDVENDRQGDAEFNR	0.860719	0.0198256
P14069	ACPLDQAIGLLVAIFHK	-0.0387707	0.00455564
Q62193	ACPRPEGLNFQDLR	-0.0120914	-0.287235
Q9D0E1	ACQIFVR	-0.00475676	-0.0814376
P13864	ACQLSVVVDDKK	0.00696406	-0.0930872
P97351	ACQSIYPLHDVFVR	-0.0491254	-0.0145241
P11103	ACSTNDLKELLIFNQQQVPSGESAILDR	-0.00122512	-0.00358685
Q05920	ACTELGIR	-0.013392	-0.106137
P80318	ACTILLR	0.00694566	0.181173
Q61595	ACVAGTSDAEAVK	0.00190214	0.583271
P19096	ACVDTALENLSTLK	-0.279118	-0.84305
Q9EPL8	ACWVLHYFCEVK	0.99803	-0.837867
P62908	ACYGVLR	0.124553	-0.120485
Q8R5C5	ACYLSINPQKDEALETEK	-0.0931966	0.31205
P61164	ACYLSINPQKDETLETEK	-1.24217e-05	-0.00100486
P22892	ADCASGIFLAAEK	0.588144	-0.13841
P63242	ADDLDFETGDAGASATFPMQCSALR	-0.15724	-0.228373
Q3UDE2	ADDPNSIFLIDHAWTCR	-0.312286	-0.0287724
Q921I2	ADDSASEASSTGQEPCPR	-0.164845	-0.0423073
O08539	ADETKDEQFEQCVQNFNK	-0.014121	0.123136
Q05920	ADFAQACQDAGVR	-0.013392	-0.0632557
Q9Z1Q9	ADFPAGIPECGTDALR	-0.207069	-0.210443
Q9JK92	ADGQLPFPCSYPSR	0.317117	-0.189133
P14206	ADHQPLTEASYVNLPTIALCNTDSPLR	-0.145861	-0.218283
Q6ZWX6	ADIEVACYGYEGIDAVK	0.74176	-0.699495
Q61543	ADIFVDPVLHTACALDIK	-0.617908	-0.00022393
P62631	ADPPQEAAQFTSQVIILNHPGQISAGYSPVIDCHTAHIACK	-0.253155	-0.0837638
P62874	ADQELMTYSHDNIICGITSVSFSK	0.896279	-0.268625
P15331	ADQLCQQELR	-0.175436	0.11232
Q9EPU0	ADSVVVLLCR	0.00475336	-0.00725333
O55131	ADTLTPEECQQFK	-0.01498	-0.0263097
O55131	ADTLTPEECQQFKK	-0.01498	0.00429802
Q08943	ADVIQATGDAICIFR	-0.0212433	-1.9949
Q9WVA2	AEACFVNCVER	0.484619	-0.122228
P97311	AEAVESAQAGDRCDFTGALIVVPDVSK	0.306068	-0.244772
Q60930	AECCVPVCPR	0.290198	-0.790629
Q9QYI3	AECLAMLGR	0.156183	-0.0551805
P97300	AEDSGEYHCVYHFVSAPK	0.170609	-0.107122
Q8R5H1	AEDTEHVVIPVCLR	0.00959204	-0.238212
Q5XG71	AEEIDAVFHGTVWPQICR	-0.00790312	-0.47318
P52480	AEGSDVANAVLDGADCIMLSGETAK	-0.0249814	0.00345593
P52480	AEGSDVANAVLDGADCIMLSGETAKGDYPLEAVR	-0.0249814	-0.00881132
Q3V3R1	AEIDLVCELAK	0.00846042	-0.000189367
Q99MR6	AEIISLCK	0.446325	-0.00112452
P49717	AEINILLCGDPGTSK	0.281952	-0.155553
P60487	AEQLFSSALCAAR	-0.207232	-0.647966
Q9CU62	AESLIGVYPEQGDCVISK	0.233349	-0.000879726
O08749	AEVITCDVLLVCIGR	0.0957086	0.033508
P08030	AEVVECVSLVELTSLK	-0.437021	0.167269
Q99JI4	AEYLCQIGDKEGALTAFR	0.246459	-0.0420806
Q921F2	AFAFVTFADDKVAQSLCGEDLIIK	-0.634068	0.0120645
Q9CQJ8	AFCAPPAYLTHQQK	-0.632866	0.401667
Q91WQ3	AFCEPGNVENNGVLSFIK	0.181035	-0.0605016
Q8VCT3	AFFPCFDTPAVK	-0.395958	0.0960691
P20108	AFQFVETHGEVCPANWTPESPTIKPSPTASK	0.178761	-0.565862
P20108	AFQFVETHGEVCPANWTPESPTIKPSPTASKEYFEK	0.178761	-0.791088
O70503	AFQVWCVGNEALVGPR	0.134328	0.000315134
Q8K411	AFSSLNTLPEDLRPIVPLFCSVLTK	-0.0389696	-0.0475416
P61600	AFTCDDLFR	-0.667271	0.482989
Q9CW03	AFTMDCITLEGDQVSHR	0.0715082	-0.0142693
Q64737	AFTNPEDACSFITSANFPALVVK	-0.271043	0.240587
O70503	AFVDFFSQCLHEEYK	0.134328	0.185353
Q3V3R1	AGAFDAVPCYHWSAGGK	0.00846042	-0.00969971
P14869	AGAIAPCEVTVPAQNTGLGPEK	-0.00305365	-0.321109
P26039	AGALQCSPSDVYTK	0.0176718	0.00272031
Q9JLJ2	AGAPPGLFNVVQGGAATGQFLCHHR	-0.47115	-0.0827532
Q8CDN6	AGCECLNESDEHGFDNCLR	0.12183	0.0565654
Q8CDN6	AGCECLNESDEHGFDNCLRK	0.12183	0.149207
Q9WVE8	AGDELTKIEDEDEQGWCK	-0.0849527	-0.00122182
Q64337	AGDGRPCPTAESASAPPEDPNVNFLK	2.05653	-0.39476
P28474	AGDTVIPLYIPQCGECK	-0.362105	0.754359
Q61545	AGDWQCPNPGCGNQNFAWR	0.415026	-0.0939141
P97496	AGGTLCHILGAAYK	0.270345	-0.0973774
P49717	AGIICQLNAR	0.281952	0.138021
P52480	AGKPVICATQMLESMIK	-0.0249814	0.0472157
Q9CZW5	AGKYEQAIQCYTEAISLCPTEK	0.0567383	0.15763
Q6ZWX6	AGLNCSTETMPIK	0.74176	-0.934063
Q8K2B3	AGLPCQDLEFVQFHPTGIYGAGCLITEGCR	0.428609	-1.36862
Q5U458	AGLPGFYDPCVGEEK	0.186689	0.0034264
Q04750	AGNEKEEGETADTVGCCSLR	0.239169	0.0738436
Q8BH59	AGQTTYSGVVDCFR	0.00156909	0.345214
Q9QYB1	AGSDGESIGNCPFSQR	0.0420248	0.0523447
Q8BGW1	AGVGPSCDDEVDLK	0.165423	-0.345276
Q8CGK3	AGVTCIILPAENRK	0.60124	-0.709454
P62962	AGWNAYIDSLMADGTCQDAAIVGYK	-0.111051	-0.200163
Q99J09	AHAGQVTCVAASPHKDSVFLSCSEDSR	0.00176273	-0.279902
P42932	AHEILPELVCCSAK	0.166672	-0.107807
Q8BTM8	AHEPTYFTVDCTEAGQGDVSIGIK	-0.288188	-0.0487028
Q68FD5	AHIAQLCEK	0.325363	0.000351459
Q9DAR7	AHLLAQVIENLECDPK	0.133691	-0.0445125
P08122	AHNQDLGLAGSCLAR	-0.769589	0.288042
Q61749	AHNVPVLVCCETYK	0.497071	-0.00825495
Q3UFY7	AHSLLCQQR	-0.702038	0.721444
Q8BTM8	AHVAPCFDASK	-0.288188	-0.36373
P49718	AIACLLFGGSR	0.236589	-0.559506
Q01853	AIANECQANFISIK	0.302366	-0.00383569
P62192	AICTEAGLMALR	-0.0109423	-0.227888
Q9QYI3	AIDMCPNNASYYGNR	0.156183	-0.00641642
O88455	AIECSYTSADGLK	-0.500477	-0.207605
D3YXK2	AIEDEGGNPDEIEVTSECNK	0.451002	0.000731023
D3YXK2	AIEDEGGNPDEIEVTSECNKK	0.451002	-0.0263109
Q64514	AIEFCIAR	0.0138235	-0.145342
Q8BJU0	AIELNPANAVYFCNR	0.00623348	0.0486601
P18242	AIGAVPLIQGEYMIPCEK	0.235464	-0.267761
P40240	AIHMALDCCGIAGPLEQFISDTCPK	-0.369594	0.0159583
P25206	AILCLLLGGVER	0.234743	-0.0265892
Q80XN0	AILITGCDSGFGFSLAK	-0.556915	0.105458
Q9D662	AILNPLCQVDYR	0.202032	-0.406046
P60843	AILPCIK	-0.0464397	-0.173983
P24527	AILPCQDTPSVK	0.0147891	0.0135003
P17710	AILQQLGLNSTCDDSILVK	0.38633	0.04445
Q8BVF2	AISTTCIPNYPDR	-0.0147141	-0.0207326
Q61990	AITIAGIPQSIIECVK	-0.185222	0.023825
P60335	AITIAGVPQSVTECVK	-0.360462	-0.0731547
Q62188	AITVASQTNCPLYVTK	-0.180618	-0.0470323
Q9D819	AIVDALPPPCESACSLPTDVDKWFHQQK	-0.125247	-0.0371359
Q9QZE5	AIVDCIISIIEENSESK	0.430807	-0.203433
Q9D8W5	AIYDTPCIQAESDKWQQALK	0.165973	-0.0126146
P38647	AKCELSSSVQTDINLPYLTMDASGPK	0.26298	-0.374661
Q8VEE4	AKDALVDIIGICK	-0.0119637	0.00313827
P28474	AKEFGASECISPQDFSK	-0.362105	-0.00302373
P11499	AKFENLCK	0.789696	-0.342471
Q8CGF7	AKPVATTPIPGTPWCVVWTGDER	0.0671188	-0.0131708
Q93092	ALAGCDFLTISPK	-0.217146	-0.000605526
Q3UEB3	ALAIMCR	0.326689	-0.18894
P05064	ALANSLACQGK	-0.154844	0.0928351
P47955	ALANVNIGSLICNVGAGGPAPAAGAAPAGGAAPSTAAAPAEEK	-0.24451	-0.680792
A2ADY9	ALCELESGIPAAESQIVYAERPLTDNHR	0.13081	0.0510681
Q9CYG7	ALCHLVLK	0.242148	-0.293808
Q8CIE6	ALDDKNCWEK	0.463647	0.000306512
Q60864	ALDLDSSCK	0.174896	-0.0032401
Q60864	ALDLDSSCKEAADGYQR	0.174896	0.00942249
P23506	ALDVGSGSGILTACFAR	0.208504	-0.00499746
Q9Z0W3	ALECFCQAASEVGKEEFLDR	-0.0163963	0.0968474
Q8BI84	ALEDFTGPDCR	0.0189154	0.284112
Q9QYI3	ALEFAPACHR	0.156183	-0.268729
Q61239	ALELCEILAK	-0.273153	0.000122917
Q9CX34	ALEQNPDDAQYYCQR	0.00420125	-0.0359544
Q9CZR8	ALETCGGDLK	-0.268107	0.00226317
Q99P31	ALFAISCLVR	-0.0342592	0.335699
Q8BTM8	ALGALVDSCAPGLCPDWDSWDASKPVNNAR	-0.288188	-0.193246
P54728	ALGFPEGLVIQAYFACEK	0.130323	0.540407
Q9WTQ5	ALGSLEGSPSLPDQDKADCIEVQVQSSDTPVTQTTEAVK	-0.223933	-0.246531
Q8K297	ALHEQEIDCQLVEAVDGK	0.0624907	0.369238
Q64727	ALIQCAK	0.0726351	-0.245478
Q8R332	ALKDENLPPVICQDVENLQK	0.53882	-0.71364
P40124	ALLATASQCQQPAGNK	-0.00453097	-0.0624942
Q9D1P4	ALLCYNR	0.555697	-0.00411646
Q810B6	ALLTECTVDAEAFNLR	-0.00433644	-0.340795
Q3UPL0	ALLTGNFESAVDLCLHDNR	0.00373064	0.21581
Q8CG48	ALNCEIEELER	0.242561	0.0713537
Q61543	ALNEACESVIQTACK	-0.617908	-0.0500977
Q8C7R4	ALQLLHCFPLETR	-0.249909	-0.00454176
Q61753	ALQSGQCAGAALDVFTEEPPRDR	-0.247323	-0.365237
P70168	ALQSNILPFCDEVMQLLLENLGNENVHR	0.191949	0.000409831
P17426	ALQVGCLLR	-0.0427879	-1.92136e-05
Q9CU62	ALQYACGNALVCDNVEDARR	0.233349	-0.0125835
Q60864	ALSAGNIDDALQCYSEAIK	0.174896	0.0235439
Q60864	ALSAGNIDDALQCYSEAIKLDPQNHVLYSNR	0.174896	-0.0954781
P05064	ALSDHHVYLEGTLLKPNMVTPGHACTQK	-0.154844	-0.175377
Q8VDF2	ALSEDEPCSSSAVK	0.17769	-0.426847
Q9JIF7	ALSGYCGFMAANLYAR	0.256955	0.0684618
Q8BRF7	ALTDAGCNLSPLQYIK	-0.265169	-0.450388
Q9DBZ5	ALTNLPHTDFTLCK	-0.157956	0.0505568
Q9CR57	ALVDGPCTR	-0.00703292	-0.159347
Q61753	ALVDHENVISCPHLGASTK	-0.247323	-0.225294
Q9JLI8	ALVENCLVPDLWIR	0.059748	0.0113955
Q02053	ALVLELCCNDESGEDVEVPYVR	0.417007	-0.101582
Q921I9	ALVNCQYSSATFSTGER	-0.00804275	-0.189304
Q9ER72	ALVSQCNLYMAAR	0.000110404	-0.0946161
Q9Z1Z2	ALWCSDDKQILSADDK	0.241989	-0.325486
P29341	ALYDTFSAFGNILSCK	-0.181107	-0.0273951
O70311	AMELLSACQGPAR	0.172992	-0.0261049
Q61024	AMTEDGFLAVCSEAK	-0.126734	-0.00119171
O55143	ANACNSVIK	0.218061	0.0435875
Q61584	ANDQEPCGWWLAK	0.15028	-0.00789143
P62996	ANPDPNCCLGVFGLSLYTTER	0.33435	-0.205067
Q6PFR5	ANPDPNTCLGVFGLSLYTTER	0.176543	-0.136924
Q9Z1Q9	APASLCVTPYPEPSECSWKDPEAEAALELALSITR	-0.207069	-0.497769
Q80X90	APAVATVGSICDLNLK	0.164938	-0.104368
Q05D44	APIICVLGHVDTGK	0.0421997	0.635017
P51150	AQAWCYSK	0.609409	0.435392
Q7TMY8	AQCETLSPDGLPEEQPQTTK	-0.0462431	-0.0167017
P97461	AQCPIVER	-0.0261558	-0.246181
Q9QYI3	AQCYMDTEQFEEAVRDYEK	0.156183	-0.00786283
P80315	AQDIEAGDGTTSVVIIAGSLLDSCTK	0.102039	0.110069
Q9CQ48	AQDIQCGLQSR	-0.319911	0.0967475
P48722	AQFEQLCASLLAR	0.359158	-0.0496405
Q8K3X4	AQGATGEVYCPSGEK	-0.446212	0.0158074
B2RQC6	AQGLPVTCEVAPHHLFLNREDLER	-0.563093	-0.241141
Q62193	AQHIVPCTISQLLSATLTDEVFR	-0.0120914	0.00377124
Q9D6K9	AQHVLSVFPLAVCIFSVR	0.287231	0.0605765
Q80X90	AQITNPSGASTECFVK	0.164938	-0.0820211
Q80X90	AQITNPSGASTECFVKDNADGTYQVEYTPFEK	0.164938	-0.00561919
P62918	AQLNIGNVLPVGTMPEGTIVCCLEEKPGDR	0.0307838	-0.377239
P12970	AQLVVIAHDVDPIELVVFLPALCR	-0.208476	-0.245699
P48678	AQNTWGCGSSLR	0.543043	0.0459211
P26039	ASAGPQPLLVQSCK	0.0176718	-0.455624
Q8BMF4	ASALACLK	-0.0302565	1.46997
Q9Z0S1	ASAYVFASPGCK	-0.102712	-0.0478209
Q3UJB9	ASCASIDIEDATQHLR	0.0446791	-0.179049
Q9ESV0	ASEPEAQGEVTACSDQK	-0.462904	0.246276
O08788	ASEQIYGSPSSSPYECLR	0.206935	-0.466707
O55135	ASFENNCEVGCFAK	0.0778068	0.181319
O08528	ASGCEGEDVVTLLK	0.299033	0.120439
Q9R0P5	ASGVQVADEVCR	-0.00466403	-0.0190652
Q8R081	ASLNGADIYSGCCTLK	-0.00198734	0.0359195
P14873	ASLTLFCPEEGDWK	-0.279515	0.119621
Q9Z1G4	ASLYPCPETPQER	1.99207	-1.66273
Q9DCT8	ASSVTTFTGEPNMCPR	-0.0207959	-0.162841
Q6P5D8	ASVCQTIGISSEEK	0.217897	0.514719
O70475	ASVGFGGSCFQK	0.451423	-0.0444449
P47955	ASVSELACIYSALILHDDEVTVTEDK	-0.24451	-0.108795
P47955	ASVSELACIYSALILHDDEVTVTEDKINALIK	-0.24451	0.210295
P70398	ASYDTLCVLDGDKDSINCAR	0.000397981	-0.0219667
Q8C650	ATCELFPNQSFLASGSSIR	-0.61755	0.0140728
P17710	ATDCVGHDVATLLR	0.38633	-0.309495
P70195	ATEGMVVADKNCSK	0.00460303	0.0076156
Q9ERK4	ATIELCSTHANDASALR	0.0141291	0.454607
P59999	ATLQAALCLENFSSQVVER	0.183208	0.222635
Q6NZJ6	ATSLLLEILGLLCK	-0.098102	-0.00436481
Q9CQ71	ATVLCASYTLFK	-0.121594	-0.196246
Q922Q8	ATVLDLSCNK	0.529546	0.213646
Q8CEC0	ATVNCSTIPIAER	-0.348418	-0.00704741
P62852	ATYDKLCK	0.173372	-0.0370529
P62196	AVAHHTDCTFIR	-0.000841984	0.0672318
Q04750	AVAILCNHQR	0.239169	-0.077477
Q80VJ3	AVALGKPILCLFRPQSGR	-0.146434	-0.718037
P62334	AVASQLDCNFLK	0.132058	0.000719235
Q99LB2	AVATLQGEGLSVTGIVCHVGK	0.362608	-0.033623
Q8K0C4	AVCGEDLPPLTYDQLK	-0.340766	-0.0633982
O88685	AVCVEAGMIALR	0.35186	-0.699494
P08228	AVCVLKGDGPVQGTIHFEQK	0.074999	-0.0427325
Q810B6	AVDENNESTACFLIR	-0.00433644	0.389884
Q99MN1	AVECPPPR	-8.71229e-06	-0.63396
P26039	AVEGCVSASQAATEDGQLLR	0.0176718	0.00977806
P61514	AVGIWHCGSCMK	0.00296944	-0.0270315
O35343	AVGNIVTGTDEQTQVVLNCDALSHFPALLTHPK	0.67192	0.0594586
Q9R0P5	AVIFCLSADKK	-0.00466403	-0.00523686
P45591	AVLFCLSDDKR	0.861004	-1.03201
P18760	AVLFCLSEDK	-0.247673	-0.0696946
P18760	AVLFCLSEDKK	-0.247673	0.142807
P47758	AVLFVGLCDSGK	0.291848	0.0533721
Q9DCN2	AVLKDPNDHTVCYLLFANQSEK	0.227033	-0.196189
Q8BLN5	AVLLLQNQCPSITEHIPR	-0.166729	-0.698673
Q01405	AVLNPLCQVDYR	0.391106	-0.509268
Q8BK67	AVQDLCGWR	-0.0900259	0.0368961
Q91V92	AVQGMLDFDYVCSR	-0.00153033	1.32802
Q9EQH3	AVSTCAHLFWSGR	0.0370861	0.00124769
P57722	AVTISGTPDAIIQCVK	-0.000503705	0.036386
Q8VEK3	AVVVCPKDEDYK	0.40095	-0.495245
Q8VEK3	AVVVCPKDEDYKQR	0.40095	-0.133285
Q8BJ71	AVYCIIGR	0.000442851	-0.225542
Q8CIE6	AWEVDTCR	0.463647	0.00329793
Q9D0I9	AWNLICDVSREEFK	0.305256	0.00964694
Q9D0I9	AWNLICDVSREEFKK	0.305256	-0.000336687
P34022	AWVWNTHADFADECPKPELLAIR	-0.0786069	-0.142102
Q9R0P3	AYDATCLVK	-0.471916	0.431729
Q61598	AYDATTHFETTCDDIKDIYK	-0.00968473	-0.00917674
Q61598	AYDATTHFETTCDDIKDIYKR	-0.00968473	-0.00788074
Q62523	AYHPQCFTCVVCACPLEGTSFIVDQANQPHCVPDYHK	0.266119	0.389457
Q9WV32	AYHSFLVEPISCHAWNK	-0.334676	0.310228
Q9D0I9	AYQCVVLLQSK	0.305256	0.00534637
P17918	CAGNEDIITLR	0.174278	0.262936
Q9WVJ2	CAWGQQPDLAANEAQLLR	0.141898	-0.245075
P52480	CCSGAIIVLTK	-0.0249814	-0.0666778
P09055	CDDLEALKK	0.309853	-0.0309253
P52480	CDENILWLDYK	-0.0249814	0.289751
Q60605	CDFTEDQTAEFK	0.0861573	-0.075832
Q60605	CDFTEDQTAEFKEAFQLFDR	0.0861573	-0.126156
P62774	CDKEFMWALK	1.10698	-0.707685
Q64727	CDRVDQLTAQLADLAAR	0.0726351	0.20943
P40142	CEAFGWHTIIVDGHSVEELCK	-0.265669	0.23764
Q8BMJ2	CEFAVGYQR	-0.0156054	-0.0640178
P63038	CEFQDAYVLLSEK	0.460356	-0.004385
P63038	CEFQDAYVLLSEKK	0.460356	-9.45193e-05
P19253	CEGINISGNFYR	-0.214879	0.373261
P58252	CELLYEGPPDDEAAMGIK	-0.0107423	-0.0906551
Q8BP67	CESAFLSK	-0.153327	-0.0104526
P35564	CESAPGCGVWQR	0.10604	0.15177
P35564	CESAPGCGVWQRPMIDNPNYK	0.10604	-0.0963645
Q9R0P9	CFEKNEAIQAAHDSVAQEGQCR	0.00785829	0.00205253
P14869	CFIVGADNVGSK	-0.00305365	0.0115308
O88342	CFSIDNPGYEPEVVAVHPGGDTVAVGGTDGNVR	0.190101	-0.60172
Q6IRU2	CGDLEEELKNVTNNLK	-0.218142	0.0397248
P61161	CGYAGSNFPEHIFPALVGRPIIR	0.143414	-0.35023
Q9CR98	CHAPLAQAQALVTSELER	0.16045	0.523224
Q80X41	CHDGTLEFTSIDAHK	0.177178	-0.0167928
P62717	CHTPPLYR	-0.000511179	-0.493198
Q9Z1N5	CIALAQLLVEQNFPAIAIHR	0.302611	-0.0402872
Q6PB66	CIASNQVEALEK	0.000888961	-0.391244
Q9CZW5	CIDLEPDNATTYVHK	0.0567383	0.0735154
P63038	CIPALDSLKPANEDQK	0.460356	-0.28363
P14211	CKDDEFTHLYTLIVRPDNTYEVK	0.467825	-0.381578
O70435	CKDGVVFGVEK	-0.00861617	-0.00038426
P62264	CKELGITALHIK	-0.317744	0.341286
P83882	CKHFELGGDKK	-0.00220482	-0.0854831
P70349	CLAFHDISPQAPTHFLVIPK	0.0666048	-0.564588
O55143	CLALATHDNPLKR	0.218061	-0.0702848
Q6ZQ38	CLDAVVSTR	0.0704136	-0.129295
P11499	CLELFSELAEDKENYK	0.789696	-0.0779764
P11499	CLELFSELAEDKENYKK	0.789696	-0.506901
P07901	CLELFTELAEDKENYKK	0.933253	-0.0521012
Q9DCD0	CLSSLKEER	-0.138162	-0.00634264
P58252	CLYASVLTAQPR	-0.0107423	0.190146
P10639	CMPTFQFYK	0.257723	-0.370937
Q9CR57	CMQLTDFILK	-0.00703292	-0.0051625
P63017	CNEIISWLDK	1.06601	-0.383464
P63017	CNEIISWLDKNQTAEKEEFEHQQK	1.06601	-0.472374
Q68FD5	CNEPAVWSQLAK	0.325363	-0.197431
Q8BU30	CNLVPTDEITVYYNAK	-0.0385665	-0.0744421
P62307	CNNVLYIR	-0.0574527	0.546717
P11438	CNTEEHIFVSK	0.730719	-0.0351065
Q8BY71	CNTNTAIELK	-0.107451	-0.110426
Q60931	CNTPTYCDLGK	0.273016	-0.134563
P62281	CPFTGNVSIR	-0.251945	-0.0985199
P05064	CPLLKPWALTFSYGR	-0.154844	-0.292771
Q8CIE6	CPLSGACYSPEFK	0.463647	-0.489698
P97822	CPNLTYLNLSGNK	-1.49482	0.326933
P56959	CPNPTCENMNFSWR	0.266337	-0.303989
P83917	CPQVVISFYEER	0.509731	-0.241922
Q8VH51	CPSIAAAIAAVNALHGR	0.0576195	-0.0557371
Q91WJ8	CQHAAEIITDLLR	0.0914195	0.000313026
P14733	CQSLTEDLEFR	0.240135	0.110523
Q8VDD5	CQYLQAEK	-0.0200663	-0.0517763
P60335	CSDAAGYPHATHDLEGPPLDAYSIQGQHTISPLDLAK	-0.360462	-0.702601
Q9D6R2	CSDFTEEICR	0.0023171	-0.0436675
Q9D6R2	CSDFTEEICRR	0.0023171	-5.57642e-05
Q8VIJ6	CSEGVFLLTTTPRPVIVEPLEQLDDEDGLPEK	0.307518	-0.0286511
Q9Z1Q9	CSIHLQLQGLVDPAR	-0.207069	0.14317
Q61881	CSILAAANPAYGR	0.214854	-0.336201
P49718	CSPIGVYTSGK	0.236589	-0.0204089
Q64337	CSVCPDYDLCSVCEGK	2.05653	-0.363323
P25206	CSVLAAANPVYGR	0.234743	-0.0773291
Q920E5	CSWLVVQCLLR	-0.825472	2.2519
P35979	CTGGEVGATSALAPK	-0.267896	0.278758
Q922D8	CTHWAEGGQGALALAQAVQR	-0.065975	-0.337335
Q9D0K2	CTLPLTGK	-0.00198201	-0.407604
Q61316	CTPACVSFGPK	0.336149	-0.532661
Q61699	CTPSVISFGSK	1.19187	0.00127672
P97310	CTVIAAANPIGGR	0.432878	-0.918354
P17710	CTVSFLLSEDGSGK	0.38633	-0.625458
Q78PY7	CVDWSIAVYTR	-0.218694	0.923774
Q9QY76	CVFELPAENAKPHDVEINK	0.218577	-0.316569
P83870	CVICDSYVRPCTLVR	0.137623	0.0160955
P83870	CVICGGPGVSDAYYCK	0.137623	0.226853
P10518	CVLIFGVPSR	-0.481725	1.27123
P63037	CVLNEGMPIYR	0.892057	0.0821733
Q9Z1Z2	CVLPEEDSGELAKPK	0.241989	-0.0253448
P13595	CVVTAEDGTQSEATVNVK	-0.367636	-0.0336116
Q1HFZ0	CYLLVHQAK	-0.144093	0.0185925
Q99MR6	DAAGLECKPRPLHK	0.446325	-0.430277
Q9D5T0	DAALLCVR	0.238076	1.02467
P56394	DACIIEKGEEHCGHLIEAHK	-1.00029	1.47445
P58021	DACVISSEFHER	0.189351	-0.00150189
Q9QX47	DAEHNTVCATTVGPVGEASEEK	2.50797	-3.07281
Q9DBJ1	DAGYEFDICFTSVQK	-0.119887	-0.292126
Q9DBJ1	DAGYEFDICFTSVQKR	-0.119887	-0.0242991
Q80X90	DAGYGGISLAVEGPSKVDIQTEDLEDGTCK	0.164938	-0.123921
P19096	DAHLPPGSMAAVGLSWEECK	-0.279118	0.35788
Q9JK23	DALCCPLLEQPNIVHDLSAAVLSYCQVWK	-0.639395	0.417743
Q62261	DALLSALSIQNYHLECNETK	0.336215	0.000768142
Q9JIK5	DAQELSQNTCIK	0.436675	-0.00406823
P14873	DAYCSEEKELK	-0.279515	0.272814
Q8VHK9	DCAVLSAILDLIK	-0.212786	-0.106474
Q60864	DCEECIQLEPTFIK	0.174896	-0.443712
O54962	DCFGCLR	-0.00681905	-0.082564
Q8BMP6	DCHEEVYAGSHQYPGR	0.00664718	-0.0115476
P11983	DCLINAAK	0.0410126	-0.243133
Q9WU28	DCLNVLNK	-0.0985789	-0.151304
P19096	DCMLGMEFSGR	-0.279118	-0.144767
O35643	DCPLNTEAASNK	-0.14393	0.0120984
Q62318	DCQLNAHKDHQYQFLEDAVR	0.0105607	0.689364
Q6GQT9	DCSIYGEDTVTDEEGKFR	0.263582	0.103109
P09411	DCVGPEVENACANPAAGTVILLENLR	0.0276857	-0.259265
Q61033	DCVPFSELASTPSGAFFQGISFPEISTRPPLGR	-0.267805	-0.433104
Q9QYB1	DEFTNTCPSDKEVEIAYSDVAK	0.0420248	0.347373
Q6P5E4	DFNLDGAPYGYTPFCDSR	0.192263	-0.0618012
O08709	DFTPVCTTELGR	-0.153277	0.946871
Q9Z2D8	DGEAPLDKACAEEEEEEEEEEEEPEPERV	0.0534326	-0.1585
Q99JY0	DGGQYALVAACAAGGQGHAMIVEAYPK	0.27382	-0.497237
Q9DC51	DGGVQACFSR	0.00894258	0.0795551
Q9DAW9	DGIILCELINK	-0.00272764	-0.199209
P26040	DGILSDEIYCPPETAVLLGSYAVQAK	0.20564	-0.0219125
P63028	DGLEMEKC	0.223341	-0.108439
Q7TPR4	DGLGFCALIHR	0.00125682	0.492499
Q505F5	DGQCPLVVEQVR	-0.10497	1.01394
P10126	DGSASGTTLLEALDCILPPTRPTDK	-0.15845	-0.194425
P10126	DGSASGTTLLEALDCILPPTRPTDKPLR	-0.15845	-0.901072
Q8BTM8	DGSCGVAYVVQEPGDYEVSVK	-0.288188	0.00829512
P61965	DGSLIVSSSYDGLCR	-0.0249545	0.0991034
P70677	DGSWFIQSLCSMLK	-0.208063	0.0173538
P23492	DHINLPGFCGQNPLRGPNDER	0.0429751	-0.53192
P62334	DHQPCIIFMDEIDAIGGR	0.132058	0.0447518
Q6PGH2	DHVLLCEGEDSKSDLK	-0.196292	0.0627338
Q6PDI5	DIALVQQLFEALCKEEPETR	-0.228004	0.00994661
P63101	DICNDVLSLLEK	-0.0275264	0.118285
Q3UEB3	DIDDDLEGEVTEECGK	0.326689	0.0257001
P47962	DIICQIAYAR	-0.0173517	0.112848
Q6P4T2	DILCGAADEVLAVLK	0.4448	0.0685704
Q78PY7	DIQNTQCLLNVEHLSASCPHVTLQFADSKGDVGLGLVK	-0.218694	0.0382468
P05201	DIRPYCYWDAEKR	-0.398734	0.101059
Q9D0L8	DITVLDLGCGK	0.407066	0.0662049
P26039	DKAPGQLECETAIAALNSCLR	0.0176718	0.825485
Q91W50	DKEAEDGIIAYDDCGVK	-0.0208039	-0.111778
O70133	DKEDDGGEDDDANCNLICGDEYGPETK	0.222692	-0.0134477
Q99P88	DKEVTGALIASLINCYIR	0.0177291	-0.033338
Q9D0E1	DKFNECGHVLYADIK	-0.00475676	0.0699931
P32233	DKGGINLTATCPQSELDAETVK	0.211032	0.0163023
Q8R5H1	DKLDTLVDFPISDLDMSEFLINPNAGPCR	0.00959204	-0.0110165
P54071	DLAGCIHGLSNVK	-0.324277	-0.0776288
P56546	DLATVAFCDAQSTQEIHEK	-0.292451	0.246857
P58252	DLEEDHACIPIK	-0.0107423	-0.598384
P58252	DLEEDHACIPIKK	-0.0107423	-0.0212698
O35218	DLFIQWCQDPK	-0.117653	-0.112917
Q6ZQ38	DLFTCTIK	0.0704136	-0.000323804
P18653	DLKPSNILYVDESGNPECLR	0.316382	0.002195
P63085	DLKPSNLLLNTTCDLK	-0.00954571	0.0326539
Q99KQ4	DLLNCSFK	-0.249933	-0.313351
Q00PI9	DLLVQQASQCLSK	0.208485	0.378723
Q80ZW2	DLNAHTVLAASCAR	-0.526513	0.466374
Q8CIG8	DLNCVPEIADTLGAVAK	-0.00034125	-0.0770194
P00493	DLNHVCVISETGK	-0.418152	0.405485
P17918	DLSHIGDAVVISCAK	0.174278	0.0102431
Q9Z2X1	DLSYCLSGMYDHR	0.0477431	-0.022735
P32921	DLTLEQAYSYTVENAKDIIACGFDINK	0.000625806	0.117349
P62717	DLTTAGAVTQCYR	-0.000511179	-0.0329911
P14211	DMHGDSEYNIMFGPDICGPGTK	0.467825	-0.311138
Q9D0L8	DNEHIFSAEFITADCSK	0.407066	0.020621
Q8BGQ7	DNFWEMGDTGPCGPCSEIHYDR	3.08843	-3.30987
Q00612	DNIACVILTFKEPFGTEGR	-0.0604744	0.00876811
Q02053	DNPGVVTCLDEAR	0.417007	0.0781333
Q76MZ3	DNTIEHLLPLFLAQLKDECPEVR	0.0291127	-0.250339
Q68FL6	DNVPFHGLVFPCSVLGAEDNYTLVK	0.00293528	-0.401272
Q9D0R2	DQELYFFHELSPGSCFFLPK	-0.093373	0.00637564
P10605	DQGSCGSCWAFGAVEAISDR	0.127443	0.00750669
P32921	DRTDIQCLIPCAIDQDPYFR	0.000625806	0.0174667
Q91VI7	DSACQLESLKLENCGITAANCK	0.507934	0.671241
P84104	DSCPLDCK	0.102926	-0.00387101
Q6A026	DSDLATQNRPLWQCFLGR	0.967809	-0.333956
Q9JIK5	DSEDNPQTLLFSATCPHWVFNVAK	0.436675	-0.0222185
Q4VA53	DSELASQNKPLWQCYLGR	0.150874	0.185457
Q9DBC7	DSIVQLCTTRPER	1.96587	-0.57661
Q9DBC7	DSIVQLCTTRPERPMAFLR	1.96587	-0.573598
Q9Z110	DSKCEYPAACNALETLLIHR	-0.0756593	-0.435357
Q9JJV2	DSLYVDGDCTMDIR	-0.462278	0.182295
P16045	DSNNLCLHFNPR	-0.0522979	-0.0680844
Q9CXI5	DSQICELK	-0.0193164	0.655043
P47941	DSSTCPGDYVLSVSENSR	-0.120201	0.0126127
Q99J09	DSVFLSCSEDSR	0.00176273	0.0394255
Q8BU30	DSVPVCPVDASGCFTEEVTHFVGQYVK	-0.0385665	-0.00872741
Q99LL5	DTEQYEHEDFLIKPTDNLIVCGR	0.186717	-0.0361428
Q9WU78	DTIALLCKPEPELNAAIPSANPAK	0.138307	-0.397939
Q9ERU9	DTNPVVFFDVCADGEPLGR	0.394516	-0.25532
Q8BK67	DVACGANHTLVLDSQK	-0.0900259	0.261027
Q8BK67	DVACGANHTLVLDSQKR	-0.0900259	0.105823
Q00612	DVAGDIFHQQCK	-0.0604744	0.113685
Q8BP47	DVCLYPR	0.00782245	-0.031748
P80315	DVEREDIEFICK	0.102039	0.00295755
Q99KI0	DVGGIVLANACGPCIGQWDR	0.227358	0.0173301
Q99KI0	DVGGIVLANACGPCIGQWDRK	0.227358	0.0109178
P09411	DVLFLKDCVGPEVENACANPAAGTVILLENLR	0.0276857	-0.244865
O70475	DVLNLVYLCEALNLPEVAR	0.451423	-0.189197
Q99LX0	DVMICPDTSLEDAK	-0.139257	-0.0202217
Q9DAW6	DVNLASCAADGSVK	-0.00446291	-0.251327
P62281	DVQIGDIVTVGECRPLSK	-0.251945	-0.051215
P70318	DVTEVLILQLFSQIGPCK	0.135828	-0.39115
Q60597	DVVVDLVCYR	-0.0235051	-0.00270058
Q9DCT8	DWHRPCLR	-0.0207959	-0.603276
P06151	DYCVTANSK	-0.162047	0.0135001
P47757	DYLLCDYNR	0.259337	0.0363726
P47757	DYLLCDYNRDGDSYR	0.259337	-0.183555
Q9CR51	EAAALGSHGSCSSEVEKETR	0.0692714	0.0791601
P60122	EACGVIVELIK	0.045334	0.0269922
P19096	EACPELDYFVAFSSVSCGR	-0.279118	-0.0207255
Q99PL5	EAEETQNSLQAECDQYR	0.684898	-0.0047993
P62073	EAELSKGESVCLDR	0.000539589	0.33147
Q8K4Z5	EAENPREVLDQVCYR	0.340068	-0.0902153
Q99PG2	EAEQPCLVAR	-0.0444719	-0.210906
P10639	EAFQEALAAAGDKLVVVDFSATWCGPCK	0.257723	-0.377251
Q9D0B0	EAGDVCYADVQK	0.121804	0.296582
Q6PDM2	EAGDVCYADVYR	0.0302026	0.273799
Q6PDM2	EAGDVCYADVYRDGTGVVEFVR	0.0302026	0.269204
Q3V3R1	EAGLDITHICLPPDSGEDEIIDEILK	0.00846042	-0.323485
Q9CZU3	EAIQCVDNNQSVLVSAHTSAGK	0.226269	0.0158246
Q9Z110	EAIQLVNTREEVEDLCR	-0.0756593	0.00224128
Q9Z110	EAIQLVNTREEVEDLCRLDK	-0.0756593	-0.00603922
Q9JHU4	EAIVNSCVFVHQTLHQANAR	0.195427	-0.00340983
Q9QYJ3	EALCGCTVNVPTLDGR	1.5207	0.118309
Q60875	EALICPTCNVTIHNR	-0.126501	0.310466
Q61941	EANSIVITPGYGLCAAK	-0.360528	0.0205121
Q8CGC7	EAPCILIYIPDGHTK	-0.00225596	-0.180944
Q9EPL8	EATPGDIAPYTIPEEDRHCIR	0.99803	-0.348066
Q01853	EAVCIVLSDDTCSDEK	0.302366	-0.0828099
Q01853	EAVCIVLSDDTCSDEKIR	0.302366	-0.0317198
Q6NZJ6	EAVQCVQELASPSLLFIFVR	-0.098102	0.0950077
P62830	ECADLWPR	0.0152093	-0.0650605
Q9ERD7	ECENCDCLQGFQLTHSLGGGTGSGMGTLLISK	0.191483	-0.00260863
Q9DBG3	ECHLNADTVSSK	-0.249895	0.292655
P62702	ECLPLIIFLR	0.0031864	-0.270333
Q8CIN4	ECLQALEFLHANQVIHR	-0.527684	0.159968
P47802	ECLTLLSQR	0.122731	-0.0312694
Q99K85	ECPSVLDYK	-0.255575	0.0363917
Q99P31	ECREPELGLEELLR	-0.0342592	0.0735013
P16045	EDGTWGTEHREPAFPFQPGSITEVCITFDQADLTIK	-0.0522979	-0.168842
Q8R0G9	EDTYSDTCVDLGGEK	0.0181915	-0.110257
Q9Z1Q5	EEFASTCPDDEEIELAYEQVAR	0.470528	-0.220487
Q99P31	EEYQEELEFCEK	-0.0342592	0.0963488
Q7TQI3	EFCQQEVEPMCK	-0.216883	-0.0203219
P28474	EFGASECISPQDFSK	-0.362105	1.63239
Q8K411	EFHITCGPDSLATETAK	-0.0389696	-0.0124603
P48962	EFNGLGDCLTK	0.0107979	0.0769947
O09172	EFPDVLECTMSHAVEK	-0.0914624	0.482743
Q99LB6	EFQQSNWHTVGCGFR	-0.0595346	-0.0479569
Q3THG9	EFTTTVVSCSPAELQTDASGGKK	0.469927	-0.636465
P58252	EGALCEENMR	-0.0107423	-0.00352874
Q00PI9	EGCTEVSLLR	0.208485	-0.028279
Q8VE37	EGHVYGFGLSNYHQLGTPGTGSCFIPQNLTSFK	0.299469	-0.190775
Q9D051	EGIECEVINLR	0.0244244	-0.00061077
P26041	EGILNDDIYCPPETAVLLASYAVQSK	0.185496	-0.00782207
Q9D706	EGKYEQAIECYTR	-0.00198893	-0.0517903
Q64514	EGLHYTEVCGYDIASPNAGPLFR	0.0138235	-0.00481884
Q9WUP7	EGPIDLGACNQDDWITAVRPVIEK	0.261148	-0.581469
Q9ERU9	EGPYWNCNSCSFK	0.394516	-0.125854
Q9CWU9	EGQELASVSDDHTCR	-0.128397	0.0582136
Q9ERU9	EGQWECSVCLVR	0.394516	-0.0195538
P05202	EGSSHNWQHITDQIGMFCFTGLKPEQVER	0.318155	-0.0699452
P80313	EGTDSSQGIPQLVSNISACQVIAEAVR	0.253398	-0.30789
P08249	EGVVECSFVQSK	0.183477	0.0506622
Q99LF4	EGYAWAEDKEHCEEYGR	-0.0936738	0.479621
Q60972	EGYGLSWNPNLSGHLLSASDDHTICLWDISAVPK	0.744292	0.00145697
Q60973	EGYGLSWNSNLSGHLLSASDDHTVCLWDINAGPK	0.489762	-0.00906285
P63005	EHEHVVECISWAPESSYSSISEATGSETK	0.466467	-0.262244
Q60932	EHINLGCDVDFDIAGPSIR	0.666808	-0.252891
O55201	EHNFQPGDNVEVCEGELINLQGK	0.0689748	0.0333043
Q9CYA0	EHPNLFEWFCVHTLK	0.155698	0.00973021
P56873	EHQLASSTEPASSSRPPSQPPVPRPEHCEGAAAGLK	-0.0603308	-0.909351
Q64337	EHRPPCAQEAPR	2.05653	-0.267195
P63028	EIADGLCLEVEGK	0.223341	-0.0410379
Q68FL6	EICDKYHAIHADIYR	0.00293528	-0.0516885
Q99MN1	EICNAYTELNDPVR	-8.71229e-06	-0.138917
Q99MR6	EICWNLQNIR	0.446325	-0.319668
B2RQC6	EIDVDAVACDGIVSAIAISEHVENAGVHSGDATLVTPPQDITPK	-0.563093	0.0224148
Q8R001	EIELLCQEHGQENDDLVQR	-0.784611	0.00388643
Q8BMJ2	EIELYGCPPDFPEEEEEEEESSAKPGDIVVR	-0.0156054	-0.575175
Q9DCW4	EIIAVSCGPSQCQETIR	-0.0265646	-0.100702
Q62384	EIIVSSFSCEHCGWNNTEIQSAGR	0.31898	-0.2495
P35979	EILGTAQSVGCNVDGR	-0.267896	0.179654
P35979	EILGTAQSVGCNVDGRHPHDIIDDINSGAVECPAS	-0.267896	0.0953896
Q9QX47	EITELATCAAVSEADIGR	2.50797	-2.42191
A2AGT5	EIVEPELSIEVCEEK	-0.00888951	-0.129718
Q922F4	EIVHIQAGQCGNQIGTK	0.117786	-0.178847
Q8BK72	EKLPACEAEDLATYEQK	-0.122789	0.0268771
P09055	EKLPQPVQVDPVTHCK	0.309853	-0.196931
Q60865	EKPVCGTTYK	0.283089	0.00144063
Q8VEK3	EKPYFPIPEDCTFIQNVPLEDR	0.40095	-0.428235
O55023	EKYPCHSFIGEESVAAGEK	-0.366104	-0.0485399
P62874	ELAGHTGYLSCCR	0.896279	-0.73408
P53811	ELANTPDCPR	0.338803	-0.343823
Q61656	ELAQQVQQVAAEYCR	0.393315	-0.00640692
P30416	ELCFEVGEGESLDLPCGLEEAIQR	-0.00580882	-0.184621
Q9CQM9	ELEASEELDTICPK	-0.221499	0.105249
P61982	ELEAVCQDVLSLLDNYLIK	0.326688	-0.285816
Q810A7	ELEPGDGPIAVIVCPTR	0.181472	-0.0763018
Q60597	ELEQIFCQFDSK	-0.0235051	-0.00193504
P68510	ELETVCNDVLALLDK	-0.0551268	0.0868498
P62911	ELEVLLMCNK	-0.0808513	0.351192
O54734	ELGSECGIEFDEEK	0.516493	-0.0573415
Q80WQ2	ELIEPVLTCFNDADSR	-0.175774	0.119741
O89001	ELLLNLIEYLCK	-0.107639	0.000423413
P13439	ELLQLADALGPSICMLK	0.0253146	-0.41609
P61202	ELNIDVADVESLLVQCILDNTIHGR	0.136524	-0.261959
P46061	ELNLSFCEIKR	0.548139	0.0478619
Q61699	ELNNVCEPVVTQPKPK	1.19187	-0.17348
P35979	ELSGTIKEILGTAQSVGCNVDGR	-0.267896	0.0100623
P26638	ELVSCSNCTDYQAR	-0.116452	0.105814
P54822	EMCFLFSDR	0.259738	-0.501055
Q61029	EMFPYEASTPTGISASCR	-0.126868	-0.00247032
O08807	ENECHFYAGGQVYPGEASR	0.316815	-0.136039
P70698	ENFCNIHVSLVPQPSSTGEQK	0.0120578	-0.0708892
P14152	ENFSCLTR	0.000137638	-0.150182
P46467	ENKPSIIFIDEIDSLCGSR	0.770332	-0.57879
P56399	ENLWLNLTDGSILCGR	-0.00312123	-0.604701
Q99JI4	ENNMAPYYEALCK	0.246459	-0.16709
Q9JMA1	ENQLQLSCFINQEVK	-0.0640344	-0.11273
Q9JJU8	ENVPEDSRPSTGYPLPPQIFNECQYR	-0.403728	-0.156941
Q9CQW1	EQEYLCHVYVR	1.32195	-0.785843
Q9JLJ2	EQGATVLCGGEVYVPEDPK	-0.47115	0.217403
Q9JLJ2	EQGATVLCGGEVYVPEDPKLK	-0.47115	-0.440361
O54833	EQSQPCAENTVLSSGLTAAR	0.0347548	0.0235248
Q91YR7	EQWIQDAEECDR	0.56401	-0.0121222
P10605	EQWSNCPTIGQIR	0.127443	0.0129588
Q5SUR0	ERCPACFVGTITGDKR	-0.398763	0.000478095
Q8CGC7	ERPAPAVSSTCATAEDSSVLYSR	-0.00225596	-0.180998
Q01405	ERPDLPPIQYEPVLCSR	0.391106	-0.229277
P70168	ESCLEAYTGIVQGLK	0.191949	0.000398648
P49722	ESFEGQMTEDNIEVGICNEAGFRR	-0.00856447	-0.519232
Q9CYA0	ESGQCTDIDECSLEEK	0.155698	0.0134264
Q8C0I1	ESGYCTGHEPDSLEFSTVGGWISTR	0.00705807	0.00702301
Q99JB2	ESLNANIVDAINQAADCWGIR	0.0162531	1.05625
Q8K224	ESLQDTQPVGVLVDCCK	0.17262	0.428803
Q68FD5	ESNCYDPER	0.325363	-0.271102
P80316	ESNPALGIDCLHK	0.103558	-0.079439
O89017	ESSYACYYDEER	0.235925	-0.0808046
Q99M31	ESTSGDDSVMIECSAK	-0.0977226	0.0264264
Q9Z2W0	ETACTTGVLQTLTLFK	-0.07218	-0.0278009
Q78PY7	ETCLITFLLAGIECPR	-0.218694	0.00111113
Q64674	ETCSLWPGQALSLQVEQLLHHR	-0.164313	0.00166532
P23591	ETCTWFTDNYEQAR	-0.0119583	-0.209928
P08249	ETECTYFSTPLLLGK	0.183477	-0.00140072
P14873	ETEVSKGSAESPDEGITTTEGEGECEQTPEELEPVEK	-0.279515	-0.239168
Q61024	ETFEDCNLLPK	-0.126734	-0.383104
P80316	ETGANLAICQWGFDDEANHLLLQNGLPAVR	0.103558	-0.0866295
Q8BLN5	ETLNQGLDFCR	-0.166729	-0.295101
P13439	ETNLCLSADVSEAR	0.0253146	-0.141636
P58252	ETVSEESNVLCLSK	-0.0107423	0.00655036
P27641	ETVYCLNDDDETEVSKEDTIQGYR	-0.194025	0.071853
Q8BYA0	EVAVSALTALCSEYYVKEPGEAGSSIAK	0.732624	-0.124945
Q99KK2	EVAYLGNEVSDEECLKR	0.0283913	-0.00548434
Q68FD5	EVCFACVDGK	0.325363	0.546717
Q78PY7	EVCFTIENK	-0.218694	0.0376138
P47964	EVCGFAPYER	-0.0137287	0.0041882
O08528	EVCTVVAR	0.299033	0.31634
Q9WTQ5	EVCVSGGDHTQLTDLSPEEK	-0.223933	-0.632754
Q9JIF0	EVDIYTVKVEDLTFTSPFCLQVK	-0.129344	0.126746
Q9D771	EVDRYDAPGIAFYPGQAQLLSCK	-0.0274588	-0.000433015
Q8BMS1	EVESVTPEHCIFASNTSALPINQIAAVSK	0.0288989	-0.268935
P37040	EVGETLLYYGCR	0.155074	-0.000499923
E9Q1P8	EVGGQATGSTGGLEPVHPASLPDSSLAASAPLCCTLCHER	-0.190626	-0.146945
Q99JX3	EVIITPNSAWGGEGSLGCGIGYGYLHR	0.281731	0.0966148
Q9WV98	EVKPEEVTCSEHCLQK	0.185788	-0.021875
Q8VEK3	EVLADRPLFPHVLCHNCAVEFNFGQK	0.40095	-0.210134
Q8K4Z5	EVLDQVCYR	0.340068	-0.342913
Q7TMY8	EVLGSLPNVFSALCLNAR	-0.0462431	-5.93733e-05
P97370	EVTVECHIAGTR	0.102001	0.262227
Q64674	EVVKHPSVESVVQCEIDEDVIEVSK	-0.164313	-0.00452943
Q64674	EVVKHPSVESVVQCEIDEDVIEVSKK	-0.164313	-0.154417
Q6ZQ38	EVYPHVSTIINICLK	0.0704136	-0.131723
P70398	EYINECDSDYHEER	0.000397981	0.000806661
P62717	EYRDLTTAGAVTQCYR	-0.000511179	-0.101841
Q3V3R1	EYTEENIQLVADGCCNLQK	0.00846042	0.109757
Q99L45	EYVTCHTCR	0.972407	-0.219016
P35486	FAAAYCR	0.00436943	0.196735
Q99K48	FACHSASLTVR	0.0244974	-1.46702
Q9R0P9	FADVLGLEEETLGSVPSPACALLLLFPLTAQHENFR	0.00785829	-0.334763
Q9R0P9	FADVLGLEEETLGSVPSPACALLLLFPLTAQHENFRK	0.00785829	-0.479642
Q6PDQ2	FAEVECLAESHQHLSK	0.00989415	0.152237
P10518	FASCFYGPFR	-0.481725	0.11652
Q6PFD9	FASGTFLSPSASVQECR	0.648595	-0.826561
Q8C5L3	FASPWASSPCRPQDIDFHVPSEYLTNIHIR	-0.493792	0.000100138
Q62261	FATDGEGYKPCDPQVIR	0.336215	-0.218882
Q8K1M6	FATEYCNTIEGTAK	-0.204554	0.124887
Q9D706	FAVAESDCNLAIALSR	-0.00198893	0.358147
Q9CQJ4	FCADCIITALR	0.376336	0.438685
Q61210	FCAFVQEAESRPR	-0.560337	0.00218266
P09055	FCECDNFNCDR	0.309853	0.0576536
Q61543	FCENTQAGEGR	-0.617908	-0.0249317
Q99LS3	FCGVEAAVSEMTR	0.249025	-0.0171415
Q9D8E6	FCIWTESAFR	0.00364379	-0.0110898
Q8VDF2	FCKDDENKPCR	0.17769	-0.437567
Q99J09	FCKYEHDDIVSTVTVLSSGTQAVSGSK	0.00176273	-0.00675928
P09411	FCLDNGAK	0.0276857	-0.170139
Q7TPV4	FCLFHAFFK	0.131967	-0.0127735
Q9D0F6	FCLICNYLSK	-0.193056	0.160666
Q99J62	FCLICNYVSR	-0.0253902	0.00618092
P23116	FCLQYTR	-0.00462619	0.000130228
P13864	FCLSCIR	0.00696406	0.0222476
P58021	FCNPGFPIGCYITDK	0.189351	-0.0125664
Q9DC61	FCPVENIAK	2.33296	-2.21556
Q8BY71	FCQFLPSFSR	-0.107451	0.000896475
Q8JZQ9	FCQLLWR	0.0146969	-0.0146464
Q8JZQ9	FCQLLWRPRPPTLLSQDQIK	0.0146969	-0.825983
Q64514	FCSLPEK	0.0138235	-0.0571647
Q9R1T2	FDAVCLTCCSR	0.0614932	-0.0061664
Q9CZ30	FDFLCQYHKPASK	-0.0143682	-0.238168
O08788	FDLSENCSERPGLR	0.206935	-0.364153
Q9D1P4	FDPEANSDDACTYHPGVPVFHDALK	0.555697	-0.336434
Q9CQC6	FDPTQFQDCIIQGLTETGTDLEAVAK	0.04663	-0.165272
Q9DBR1	FDSNCITPGTEFMDNLAK	-0.151146	-0.00158435
P62702	FDTGNLCMVTGGANLGR	0.0031864	0.0895083
Q91VC3	FDTLCDLYDTLTITQAVIFCNTK	0.0299153	0.0231782
P97310	FDVLCVVR	0.432878	-0.243618
P54103	FEGPCIDSTPWTTEEQK	-0.00206179	-0.0623648
Q60710	FEHSLGVGYLAGCLVR	0.00131074	-0.440583
P28656	FEIINAIYEPTEEECEWKPDEEDEVSEELKEK	-0.0698754	-0.139746
Q61024	FENVNGYTNCCFGFHR	-0.126734	0.184956
Q8BMA6	FESFCLDPSLVTK	0.201582	0.518409
P13595	FFLCQVAGDAK	-0.367636	0.536052
Q64737	FGDPECQVILPLLK	-0.271043	-0.195084
Q9D0I9	FGDYQCNSAMGISQMLK	0.305256	0.00142462
Q9Z130	FGEVVDCTIKTDPVTGR	0.438057	-0.354789
Q60668	FGEVVDCTLK	0.219539	0.298848
Q60668	FGEVVDCTLKLDPITGR	0.219539	-0.281007
P14148	FGIICMEDLIHEIYTVGK	-0.232742	0.25546
P14148	FGIICMEDLIHEIYTVGKR	-0.232742	0.452414
Q3U5F4	FGIIRPGCALENTTSILQQK	0.376296	0.0535135
Q9Z1Q9	FGLCAYTSQGR	-0.207069	0.265303
P22437	FGLDNYQCDCTR	0.481963	-0.0497537
Q60597	FGLEGCEVLIPALK	-0.0235051	0.341181
Q6P542	FGLESHAHTIQICK	-0.0386796	-0.00998153
Q9DC61	FGQFCTVGILINSGSR	2.33296	-2.12321
Q61739	FGSCQQGVAATFTK	-1.01287	0.66355
Q8BU30	FGWDCHGLPVEYEIDK	-0.0385665	-0.050823
Q9CXT8	FHFGDSLCSHK	0.037163	-0.00283201
P17426	FHLCSVATR	-0.0427879	-0.0565019
Q921M3	FHLTPLSYETLEFASGFASEQCPEGIVAISTNTLR	0.000581939	-0.0752905
Q61699	FICEQEHEK	1.19187	0.202023
Q9DBZ5	FICHVVGITYQHIDR	-0.157956	-0.0130754
Q8CHP8	FIFDCVSQEYGINPER	-0.0571299	0.126115
Q8VBT0	FIITALPSIYHCK	0.337378	0.0814864
P63005	FILSCADDK	0.466467	-0.310174
Q62188	FIPCSPFSDYVYK	-0.180618	-0.311432
Q62188	FIPCSPFSDYVYKR	-0.180618	-0.145059
P27773	FIQDSIFGLCPHMTEDNKDLIQGK	0.427373	0.0843243
Q9WU78	FIQQTYPSGGEEQAQYCR	0.138307	-0.0109795
Q9JII5	FKDPNCVGTVLASRPHTLDGR	0.0752403	-0.321786
F6ZDS4	FLAEQQSEIDCLK	0.353917	0.0085718
Q9JIX8	FLCADYAEQDELDYHR	0.00645185	0.314348
Q9Z1Q5	FLDGNELTLADCNLLPK	0.470528	0.175465
Q3TCH7	FLEETNCLYAAEGQR	0.00422953	-0.00566191
Q61316	FLEMCDDLLAR	0.336149	0.0784159
P61620	FLEVIKPFCVILPEIQKPER	0.435452	-0.625036
Q9WVJ2	FLGCVDIKDLPVSEQQER	0.141898	-0.0726969
Q9DAW6	FLGTTCYDR	-0.00446291	-0.166643
Q91VR5	FLICTDVAAR	0.0222084	0.307823
P61759	FLLADNLYCK	0.00265257	-0.0187307
P62141	FLNRHDLDLICR	-0.592902	0.746645
Q5SUR0	FLRPEDSTRPSCFQQQQGLR	-0.398763	-0.802407
Q9ER88	FLSNCNPEQLER	-0.458109	0.0263089
Q9D1C1	FLTPCYHPNVDTQGNICLDILK	-0.243575	-0.0113567
P27601	FLVECFR	-0.118592	0.0286742
Q3U1J4	FLYGCQAPTICFVYQDPQGR	0.363086	-0.0915309
P16045	FNAHGDANTIVCNTK	-0.0522979	-3.06576e-05
Q9D0E1	FNECGHVLYADIK	-0.00475676	0.122229
Q99JY0	FNIWGGSLSLGHPFGATGCR	0.27382	-0.08993
Q11136	FNVNNTILHPEIVECR	-0.262953	0.672287
Q9D8N0	FPEELTQTFMSCNLITGMFQR	-0.100238	0.681511
Q9ER72	FPHHDNELAQSEAYFENDCWVR	0.000110404	-0.037438
P09055	FQGPTCETCQTCLGVCAEHK	0.309853	-0.0132848
P09055	FQGPTCETCQTCLGVCAEHKECVQCR	0.309853	0.00354345
O35286	FQIYFDNCPLLTIPGR	0.200578	-0.385425
Q99KV1	FQMTQEVVCDECPNVK	0.635964	-0.629225
Q9DBR0	FQPYESYDARPCIPEHNPYRPGYGYDYDFDLGTDR	0.178425	-1.68881
Q9WVA2	FQQLVHQMTELCWEK	0.484619	-0.0295557
Q9CZR8	FQQLVQQVALGTMAHCQNLTDR	-0.268107	-0.0286661
Q9R0P9	FSAVALCK	0.00785829	0.0429741
Q64337	FSFCFSPEPEAEAQAAAGPGPCER	2.05653	-0.734536
O55222	FSFQCPGR	-0.0858054	-0.0427274
P32067	FSGDLDDQTCR	0.168497	-0.180993
P32067	FSGDLDDQTCREDLHFLFSNHGEIK	0.168497	0.0580368
Q8JZQ9	FSHQGVQLIDFSPCER	0.0146969	-0.0333967
Q9D7G0	FSNQETCVEIGESVR	-0.26066	-0.000533592
D3Z7P3	FSPDLWGVSVCTVDGQR	-0.0540706	0.134368
P68040	FSPNSSNPIIVSCGWDK	-0.0632046	-0.188571
P56382	FSQICAK	0.0581083	-0.0877501
P53986	FSSAVGLVTIVECCPVLLGPPLLGR	-0.109103	-0.130032
Q8R010	FSVQTMCPIEGEGNIAR	-0.100368	0.0405527
Q9QUR6	FTCMAWTHDGK	0.154404	-0.101805
Q9QUR6	FTIGHAWTTDYGCSDTK	0.154404	-0.0138932
P67984	FTLDCTHPVEDGIMDAANFEQFLQER	1.43277	-1.48489
O70378	FTMDCAAPTIHVYEQHENR	-0.00220241	-0.130292
P13864	FTSFSVYCSR	0.00696406	-0.000275376
Q8R3C0	FTVNLSGCPQNSTFTEHLYR	0.354579	-0.0848434
Q68FL6	FVEGVCPFCGYEEARGDQCDR	0.00293528	-0.121429
Q7TMY8	FVESILSNNTTDDHCQEFVNQK	-0.0462431	0.0227622
P19096	FVFTPHMEAECLSESTALQK	-0.279118	-0.100201
Q3UYV9	FVIEENLHCIIK	0.00929947	-0.00529901
P59325	FVLCPECENPETDLHVNPK	0.526626	-0.525405
P24547	FVPYLIAGIQHSCQDIGAK	-0.373304	0.0162453
Q9WUA3	FVSDDSICVLGICK	-0.40147	0.847104
P62196	FVVDVDKNIDINDVTPNCR	-0.000841984	0.770864
Q9R0E2	FWTFETGCTVCDEGLR	0.0100173	-0.171502
Q9QYF1	FYSAGLAYCHSK	-0.0251917	-0.0597391
O54908	GAAGVGGVQICLACR	-0.0281192	0.387319
O08528	GAALITAVACR	0.299033	0.237766
P51150	GADCCVLVFDVTAPNTFK	0.609409	0.0516889
P48962	GADIMYTGTLDCWR	0.0107979	-0.12563
Q91YT0	GAGAYICGEETALIESIEGK	-0.396175	-0.326116
Q64514	GAGPGCYLAGSLTLSK	0.0138235	-0.314099
P70168	GALQYLVPILTQTLTKQDENDDDDDWNPCK	0.191949	-0.281543
Q9QZD8	GALVTVGQLSCYDQAK	0.0890008	-0.168357
Q8CI51	GALYCELCYEK	-0.231568	0.271184
P11983	GANDFMCDEMER	0.0410126	-0.164097
Q62188	GAPLVVICQGK	-0.180618	-0.184189
Q8BVI4	GAVHQLCQSLAGK	0.00536545	-0.448418
Q99K85	GAVLVCDMSSNFLSRPVDVSK	-0.255575	0.0281776
P38647	GAVVGIDLGTTNSCVAVMEGK	0.26298	-0.0110979
Q9D0E1	GCAVVEFK	-0.00475676	0.0214699
P08249	GCDVVVIPAGVPR	0.183477	-0.147373
P62908	GCEVVVSGK	0.124553	-0.000863398
Q9CPR5	GCGTSLDLLR	0.0334408	-0.0178516
Q8C854	GCGVVEFKDEEFVKK	-0.252745	0.425849
Q8R1B4	GCILTLVER	0.333826	0.00580915
P09411	GCITIIGGGDTATCCAK	0.0276857	0.0203691
P62754	GCIVDANLSVLNLVIVK	-0.229413	0.0853348
Q9D0R2	GCLDFLR	-0.093373	-0.103644
Q922D8	GCLELIK	-0.065975	-0.0892715
P62334	GCLLYGPPGTGK	0.132058	-0.402609
P09055	GCQPSDIENPR	0.309853	-0.394003
P25444	GCTATLGNFAK	-0.112983	0.135522
P47757	GCWDSIHVVEVQEK	0.259337	0.0725508
P25206	GCYTSGTFR	0.234743	0.378789
Q3V3R1	GDAPECFVSPLAK	0.00846042	-0.519221
Q9Z110	GDECGLALGR	-0.0756593	0.00355355
P97311	GDINVCIVGDPSTAK	0.306068	-0.175285
P97310	GDINVLLCGDPGTAK	0.432878	-0.429589
P70398	GDLLEGANAYHCEK	0.000397981	-0.18964
Q922D8	GDLNDCFIPCTPK	-0.065975	0.836029
Q8QZY1	GDPQVYEELFSYACPK	0.0020975	-0.00347894
Q61553	GEHGFIGCR	-0.0838203	5.86674e-05
Q61543	GEIEHHCSGLHR	-0.617908	-0.0395528
Q8K297	GELGCFLSHYNIWK	0.0624907	-0.351834
P10605	GENHCGIESEIVAGIPR	0.127443	-0.0765581
P50247	GETDEEYLWCIEQTLHFK	-0.274329	0.156299
Q9Z1Q9	GETTLWNPGCDHAGIATQVVVEK	-0.207069	-0.122384
Q9DB20	GEVPCTVTTASPLDDAVLSELK	0.0437258	-0.0845247
Q60668	GFCFITFKEEEPVKK	0.219539	-0.0290293
Q9Z130	GFCFITYTDEEPVKK	0.438057	3.68568
Q7TMK9	GFCFLEYEDHK	0.46731	-0.18593
P35486	GFCHLCDGQEACCVGLEAGINPTDHLITAYR	0.00436943	-0.0155092
Q9WUK2	GFCYVEFDEVDSLKEALTYDGALLGDR	-0.0357819	0.11483
P11499	GFEVVYMTEPIDEYCVQQLK	0.789696	-0.420245
P11499	GFEVVYMTEPIDEYCVQQLKEFDGK	0.789696	-0.340959
Q8CGC7	GFFICDQPYEPVSPYSCR	-0.00225596	-0.425393
P29341	GFGFVCFSSPEEATK	-0.181107	-0.00119631
Q8BG05	GFGFVTYSCVEEVDAAMCARPHK	0.298623	0.0151169
Q9CPU0	GFGHIGIAVPDVYSACK	-0.312352	0.0509614
Q8JZQ9	GFHCESSAHWPIFK	0.0146969	-0.106045
P08030	GFLFGPSLAQELGVGCVLIR	-0.437021	0.0793151
Q62348	GFNKETAAACGEK	0.205526	-0.381238
Q8VDF2	GFWYDVEICR	0.17769	-0.0969065
P18242	GGCEAIVDTGTSLLVGPVEEVK	0.235464	-0.549293
Q61033	GGDSGSCVAFQNTPGSEHR	-0.267805	-0.226429
P56391	GGDVSVCEWYR	-0.142447	0.309303
Q9D883	GGFCNFMHLKPISR	0.119608	-0.00991113
P32233	GGINLTATCPQSELDAETVK	0.211032	-0.106671
Q61072	GGSCLLNIPKPDEAYSAPSCGNK	0.0014214	-0.310488
P19096	GHALGETLACLPSEVQPAPSLLSQEEWESLFSR	-0.279118	-0.46408
Q99LD4	GHDDLGDHYLDCGDLSNALK	0.0307273	0.0196606
Q9CX86	GHFEAFGTLTDCVVVVNPQTK	-0.644211	-0.578343
Q9Z1Z2	GHFGPIHCVR	0.241989	-0.0163152
P13864	GHLCPVDTGLIEK	0.00696406	-0.0110091
Q61656	GHNCPKPVLNFYEANFPANVMDVIAR	0.393315	-0.278566
B2RQC6	GHNQPCLLVGTGR	-0.563093	0.76423
Q91VR5	GHQFSCVCLHGDR	0.0222084	-0.127799
P61965	GHSNYVFCCNFNPQSNLIVSGSFDESVR	-0.0249545	0.238962
Q3UJB9	GHSTCLSEGALSPDGTVLATASHDGFVK	0.0446791	0.00866608
Q61074	GHTGFSSNSEHGTEAGQISEPGTATGEAGPSCSSASDK	0.0136111	-0.131003
Q61074	GHTGFSSNSEHGTEAGQISEPGTATGEAGPSCSSASDKLPR	0.0136111	-0.378398
Q8BL97	GHYAYDCHR	0.136566	0.0966526
Q8CIE6	GHYNNVSCAVFHPR	0.463647	-0.306768
P50580	GIAFPTSISVNNCVCHFSPLK	0.105597	-0.287721
P50580	GIAFPTSISVNNCVCHFSPLKSDQDYILK	0.105597	0.274615
Q6PB66	GICNLLNTYHVPELIK	0.000888961	0.162763
Q9EPL8	GIDQCIPLFVEAALER	0.99803	-1.08489
Q8R050	GIEEEEILPGFILCDLNNLCHSGR	0.0850853	-0.432107
P35282	GIEELFLDLCK	0.206043	0.27989
P35282	GIEELFLDLCKR	0.206043	-0.0930852
P32921	GIFGFTDSDCIGK	0.000625806	0.0724651
P52480	GIFPVLCK	-0.0249814	-0.0593958
Q9WTP6	GIHCAIDASQTPDIVFASILAAFSK	0.190775	0.0109588
D3Z7P3	GIHFCHDLVSLCNFHNYDNLR	-0.0540706	0.0763603
P16858	GILGYTEDQVVSCDFNSNSHSSTFDAGAGIALNDNFVK	-0.0871813	0.21906
P46460	GILLYGPPGCGK	-0.0472405	0.0101107
Q9D819	GISCMNTTVSESPFK	-0.125247	-0.108855
Q9D819	GISCMNTTVSESPFKCDPDAAK	-0.125247	0.120102
Q9QUM9	GKDCAVIVTQK	0.0657375	-0.0198437
O08715	GKEESCVPASQETSLGQDTSDPASTR	-0.00626972	-0.00752413
P47758	GKEFEFSQLPLKVEFLECSAK	0.291848	-0.24368
Q9JMA1	GKENQLQLSCFINQEVK	-0.0640344	0.867298
Q9DBR1	GKHDELADSLPCAEGEFIFLR	-0.151146	-0.00134885
Q9R1P1	GKNCVAIAADRR	-0.0334081	-0.246291
Q9Z315	GLAAALLLCQNK	-0.183026	0.000632614
P62908	GLCAIAQAESLR	0.124553	-0.12561
Q921F4	GLCESVVEADLVEALEK	0.314954	-1.12762
Q91VR2	GLCGAIHSSVAK	0.132384	0.0772103
Q9QYI3	GLCLYYEDCIEK	0.156183	0.109954
Q9JIK5	GLDIPEVDLVVQSCPPKDVESYIHR	0.436675	-0.389808
P28352	GLDWVKEEAPDILCLQETK	-0.366316	0.0610075
Q61739	GLEQIVCEPHNEINYLK	-1.01287	0.63164
P97315	GLESTTLADKDGEIYCK	0.177786	0.355474
P37913	GLFVACR	0.0159947	0.114569
P51881	GLGDCLVK	0.0989016	-0.00318702
P70698	GLGLSPDLVVCR	0.0120578	-0.112807
P47802	GLHNLCAYCTHILNLYFPR	0.122731	-0.074369
Q99LX0	GLIAAICAGPTALLAHEVGFGCK	-0.139257	0.598591
Q91VC3	GLLALGDYMNVQCHACIGGTNVGEDIR	0.0299153	0.646069
Q9WTX5	GLLDVTCK	0.716522	0.0250975
Q9CR00	GLLGCNIIPLQR	0.309102	-0.351594
Q9Z2X1	GLPFGCTK	0.0477431	0.00130004
O35737	GLPWSCSADEVQR	0.424607	-0.114345
Q9Z2X1	GLPWSCSIEDVQNFLSDCTIHDGVAGVHFIYTR	0.0477431	-0.15192
Q9QWT9	GLQCGAPLNLVDLAGSER	0.167176	-0.697524
P41216	GLQGSFEELCR	-0.128429	-0.000823887
Q9Z2D8	GLQGVGPGCTDETLLSAIASALHTSTLPITGQLSAAVEK	0.0534326	-0.00606533
Q7TMY8	GLQSFVQCQPFER	-0.0462431	-0.052387
Q61207	GLSNACALLPDPAR	0.0712526	0.363149
Q8BVQ5	GLSNLFLSCPIPK	-0.000327692	-0.092671
O08553	GLYDGPVCEVSVTPK	-0.222467	-0.429592
P06151	GLYGINEDVFLSVPCILGQNGISDVVK	-0.162047	-0.0904177
P54823	GNEFEDYCLKR	0.00207801	0.0191828
P67871	GNEFFCEVDEDYIQDKFNLTGLNEQVPHYR	0.0231048	0.0349941
Q8VEK3	GNFTLPEVAECFDEITYVELQKEEAQK	0.40095	-0.0334763
Q61881	GNIHICLMGDPGVAK	0.214854	-0.39082
Q8BK67	GNLYSFGCPEYGQLGHNSDGK	-0.0900259	-0.000365954
P63017	GPAVGIDLGTTYSCVGVFQHGK	1.06601	-0.20367
Q9D8E6	GPCIIYNEDNGIIK	0.00364379	-0.220122
Q01405	GPCVSENEIGTGGTCQWK	0.391106	0.000260581
Q9D662	GPCVSENELGVGGTSQWK	0.202032	-0.179756
P54116	GPGLFFILPCTDSLIK	0.638588	-0.535338
Q9Z2U1	GPQLFHMDPSGTFVQCDAR	-0.0406137	-0.100434
P19096	GPSIALDTACSSSLLALQNAYQAIR	-0.279118	-0.00962463
O88342	GPVTDVAYSHDGAFLAVCDASK	0.190101	-0.289594
P62814	GPVVLAEDFLDIMGQPINPQCR	0.179006	0.00678821
Q68FD5	GQCDLELINVCNENSLFK	0.325363	-0.0206819
Q9CYL5	GQCGENLAWASYDQTGKDVADR	-0.0805757	-0.00410658
Q60716	GQEFLRPCGTTEVD	0.965281	0.00119046
P15331	GQEPARADQLCQQELR	-0.175436	0.000286875
Q9QWT9	GQLCDLNEELKR	0.167176	-0.238852
Q9JIF0	GQLCELSCSTDYR	-0.129344	0.159918
Q8K1R3	GQTQVLCTVTFDSLESSIK	0.034767	0.545037
P68037	GQVCLPVISAENWKPATK	-0.401218	0.00293824
Q68FL6	GRAELLISTVGPEECVVPFLTRPK	0.00293528	-0.00271527
Q91VR5	GSAFAIGSDGLCCQSR	0.0222084	-0.0151881
P61979	GSDFDCELR	0.365338	0.142449
Q99PV0	GSELQLPFQACLK	2.08241	-2.62552
Q99M87	GSIITNPCVVCR	-0.300326	0.814415
Q8JZN5	GSNTCEVHFENTR	0.0632157	0.0818301
Q8CGC7	GSQFGQSCCLR	-0.00225596	0.0976967
Q8CGY8	GSVAEAEDCYNTALR	-0.144174	0.0198963
O08663	GSYTAQFEHTILLRPTCK	0.414617	0.0776663
P51881	GTDIMYTGTLDCWR	0.0989016	-0.0869153
P52651	GTFECPACR	0.502152	-0.124192
Q8VDM4	GTLTLCPYHSDR	0.226387	-0.364055
Q80Y14	GTPEQPQCGFSNAVVQILR	0.0769321	-0.793735
Q8R1B4	GTTEEICQIYLR	0.333826	0.0895091
P14824	GTVCAANDFNPDADAK	1.25302	0.00473205
P97310	GVCLIDEFDKMNDQDR	0.432878	-0.141946
Q91WQ3	GVDSQGMLLCASVEGVSR	0.181035	-0.100544
Q9R0E1	GVDYEGGGCR	0.0185253	-0.400905
Q8K2B3	GVIALCIEDGSIHR	0.428609	-1.62246
Q01853	GVLFYGPPGCGK	0.302366	-0.417459
Q9D5T0	GVLLYGPPGCGK	0.238076	-0.0118296
P54775	GVLMYGPPGCGK	0.173055	-0.273539
O55029	GVNCIDYYSGGDKPYLISGADDR	0.450612	0.000168684
Q9D6M3	GVNEDTYSGFLDCAR	0.0247074	-0.0899049
Q11136	GVNTDSGSVCR	-0.262953	0.218151
P67778	GVQDIVVGEGTHFLIPWVQKPIIFDCR	0.255064	-0.290278
Q60676	GVSCQFGPDVTK	0.182848	-0.344552
O08528	GVSLPLGFTFSFPCQQNSLDQSILLK	0.299033	-0.18505
Q91V92	GVTIIGPATVGGIKPGCFK	-0.00153033	-0.33343
Q9D0I8	GVVTLLSDYEVCK	-0.0152624	-0.00285139
Q9D0I8	GVVTLLSDYEVCKEGDVLTPEQAR	-0.0152624	-0.193978
Q91VE6	GVVYLGHLPSTLSESHIYNYCAQFGDISR	-0.0596837	-0.0733696
Q8VEM8	GWAPTLIGYSMQGLCK	0.0545499	-0.0220559
P09405	GYAFIEFASFEDAKEALNSCNK	0.130938	0.0326796
Q7TMK9	GYAFVTFCTK	0.46731	-0.120569
Q9R0N0	GYALLIDCR	-0.573876	0.45385
Q8BP47	GYCEVTTPTLVQTQVEGGATLFK	0.00782245	0.00795941
Q9JLI8	GYCYVEFGEEK	0.059748	-0.0939621
P47856	GYDSAGVGLDGGNDKDWEANACK	0.178786	-0.0408799
P19096	GYDYGPQFQGICEATLEGEQGK	-0.279118	-0.0928031
P04223	GYEQYAYDGCDYIALNEDLK	0.0839737	-0.217235
P08113	GYEVIYLTEPVDEYCIQALPEFDGKR	0.382122	-0.290851
Q8VH51	GYGFITFSDSECAK	0.0576195	-0.0191104
Q9D819	GYIWNYGAIPQTWEDPGHSDKHTGCCGDNDPIDVCEIGSK	-0.125247	-0.0822365
P08249	GYLGPEQLPDCLK	0.183477	-0.160554
P08249	GYLGPEQLPDCLKGCDVVVIPAGVPR	0.183477	-0.0189404
Q8K310	GYPHLCSICDLPVHSNK	-0.0045509	-0.0210026
Q9CZU6	GYSIPECQK	0.146271	0.0425883
P38060	GYVSCALGCPYEGK	0.171834	-0.343156
Q9D753	GYVVPNVDLPPLCSSR	0.16761	-0.789525
Q61990	GYWAGLDASAQTTSHELTIPNDLIGCIIGR	-0.185222	-0.000224646
P60335	GYWASLDASTQTTHELTIPNNLIGCIIGR	-0.360462	-0.00660641
Q60716	HAACPVLVGCK	0.965281	-0.242218
Q60715	HAACPVLVGNK	0.82434	-5.97352e-05
P70404	HACVPVDFEEVHVSSNADEEDIR	0.0925416	-0.163253
Q8CIE6	HAIVICNR	0.463647	-0.0499954
O88544	HALHCTILASAGQQR	0.208311	-0.0430837
P13864	HAQFVVSQVESYDEAKDDDETPIFLSPCMR	0.00696406	0.225544
Q7TMY8	HASSGSTVHIHPQAAPVVCR	-0.0462431	-0.0144835
P23116	HCDLQVR	-0.00462619	0.0640649
P97770	HCFTSNEAAR	-0.0907251	-0.0737509
O70194	HCNGVDWR	-0.15376	0.453035
P62317	HCNMVLENVK	0.181083	-0.106496
Q8R180	HDDSSDSFCEIDDIQSPDAEYVDLLLNPER	0.711717	-0.368113
Q9D7N3	HDVTCTVSGGGR	0.249281	-1.29253
Q9JHU4	HEALLYTWLAEHKPLVLCGPPGSGK	0.195427	-0.225853
Q99LN9	HECAEALGAIAR	-0.652864	8.59074e-05
P18760	HELQANCYEEVK	-0.247673	0.0482036
P18760	HELQANCYEEVKDR	-0.247673	0.0362614
Q62318	HEPLVLFCESCDTLTCR	0.0105607	0.0323745
P14211	HEQNIDCGGGYVK	0.467825	-1.35138e-05
P05202	HFIEQGINVCLCQSYAK	0.318155	0.0830381
Q9Z1N5	HFILDECDK	0.302611	-0.00249852
P70168	HFIMQVVCEATQCPDTR	0.191949	-0.154963
Q9R0P5	HFVGMLPEKDCR	-0.00466403	0.677767
Q8VDW0	HFVLDECDK	0.109427	0.0425032
P52293	HGAIDPLLALLAVPDLSTLACGYLR	0.193735	-0.0199143
P35700	HGEVCPAGWKPGSDTIKPDVNK	-0.0814339	-0.27235
O08807	HGEVCPAGWKPGSETIIPDPAGK	0.316815	-0.426837
Q9D0M3	HGGEDYVFSLLTGYCEPPTGVSLR	-0.00263388	-0.117841
Q8C167	HGGFVYYQEGCCLVR	0.491813	-0.00124696
P80314	HGINCFINR	0.194864	0.0367521
Q9WUU7	HGIPDETCNNYQAK	-0.0102258	0.00349404
P07901	HGLEVIYMIEPIDEYCVQQLK	0.933253	0.0282458
P07901	HGLEVIYMIEPIDEYCVQQLKEFEGK	0.933253	-0.181537
P63001	HHCPNTPIILVGTK	0.0195643	-0.0172492
Q62376	HHNQPYCGIAPYIR	0.365894	-0.126908
Q05D44	HIAVFPCK	0.0421997	0.230852
P45376	HIDCAQVYQNEK	-0.0287349	3.30682e-05
P45376	HIDCAQVYQNEKEVGVALQEK	-0.0287349	0.065363
P45377	HIDCAYAYCNENEVGEAIQEK	-0.248772	0.267035
P30999	HIEWESVLTNTAGCLR	-0.171756	1.48216
Q7TMK9	HIGVCISVANNR	0.46731	-0.446731
Q8BNU0	HLASPQVCEQSCAALCVLALR	-0.601266	-0.019578
Q9WUA2	HLCAVYYNK	0.195621	0.0999336
O08528	HLGLESTCDDSIIVK	0.299033	0.55863
P21995	HLLEEDGGSYWCR	0.635548	0.153053
O08663	HLLNVINENFGTLAFCR	0.414617	0.0539424
Q9R0Q7	HLNEIDLFHCIDPNDSK	-0.0176997	0.0146745
O35218	HLSLCHGLSDLAR	-0.117653	0.545393
Q9D0M3	HLVGVCYTEEEAK	-0.00263388	0.000371479
Q61543	HLYFACR	-0.617908	0.0246697
P68040	HLYTLDGGDIINALCFSPNR	-0.0632046	0.0206655
P49718	HMQLYCDR	0.236589	-0.0886767
Q9R1P4	HMSEFMECNLDELVK	-0.0532068	0.12873
Q8BU30	HNCFQECLK	-0.0385665	0.00325965
Q60973	HPAKPDPSGECNPDLR	0.489762	-0.447179
Q9QZE5	HPSAVTACNLDLENLVTDSNR	0.430807	-0.081426
Q60972	HPSKPDPSGECNPDLR	0.744292	-0.539356
Q64674	HPSVESVVQCEIDEDVIEVSKK	-0.164313	0.0829477
O89017	HQADACHAYQIIHR	0.235925	-0.124181
Q7TPV4	HQAQACLMLQK	0.131967	0.479841
Q8BH74	HQCLELAK	-0.00422028	-0.00318179
Q8K411	HQDASCLPALK	-0.0389696	0.121507
Q99M31	HSLSTLGSANCFVDSLYEGQDFDCNVSR	-0.0977226	0.429261
Q8JZK9	HSLSYDCIGR	-0.0188059	-0.773257
Q9DCW4	HSMNPFCEIAVEEAVR	-0.0265646	-0.000644818
Q68FD5	HSSLAGCQIINYR	0.325363	-0.0864195
Q80UM7	HTCEQGDGVGPYGWEFHDGR	-0.162447	0.0686887
Q9D819	HTGCCGDNDPIDVCEIGSK	-0.125247	-0.0180279
P17742	HTGPGILSMANAGPNTNGSQFFICTAK	-0.3096	-0.00191661
P80318	HTQESCETWGVNGETGTLVDMK	0.00694566	0.209717
Q11136	HTSYTCICCSGENAAVLHYGHAGAPNDR	-0.262953	1.59091
Q8BHC4	HTVVVYCDR	0.304282	-0.224244
Q8BHC4	HTVVVYCDRDTQLAR	0.304282	-0.0183628
Q6A065	HVEGQSAAASEEALFPFCR	0.676668	0.00241377
Q8BQ47	HVLPASETACLR	0.476399	-0.81281
Q9QZD9	HVLTGSADNSCR	-0.207087	-0.00171451
Q9JIH2	HVNTNPLCDLTPIFK	0.482523	-0.51195
Q9D0M0	HVVDATLQEEACSLASLLVSVTSK	1.44889	-1.55497
Q8BFR5	HYAHTDCPGHADYVK	0.0935806	-0.0736052
P63085	HYLDQLNHILGILGSPSQEDLNCIINLK	-0.00954571	0.985891
Q99LC3	HYPEAGIQYSSTTTGDGRPLDIEFSGSCSLEK	0.0110479	-0.095606
Q91VR5	HYYEVSCHDQGLCR	0.0222084	0.00074582
P62331	HYYTGTQGLIFVVDCADRDR	0.000767261	0.00616709
P11983	IACLDFSLQK	0.0410126	0.0817111
Q61879	IAECSSQLAEEEEKAK	0.173334	-0.378084
Q80X90	IAGPGLSSCVR	0.164938	-0.376935
P80316	IAILTCPFEPPKPK	0.103558	-0.508719
P63073	IAIWTTECENR	-0.125562	0.0369594
P63073	IAIWTTECENRDAVTHIGR	-0.125562	0.0620345
Q99PG2	IALNLEGCALSPTSQEPR	-0.0444719	-0.818404
P17751	IAVAAQNCYK	-0.181231	0.0057479
Q9CXW4	IAVHCTVR	0.00865208	-0.00738589
P42932	IAVYSCPFDGMITETK	0.166672	-0.24538
P11983	ICDDELILIK	0.0410126	0.0786438
P83870	ICDECNYGSYQGR	0.137623	0.240964
P51660	ICDFSNASKPQTIQESTGGIVEVLHK	-0.002445	0.000875745
Q8BGH2	ICDGVQFGAGIR	-0.000144439	0.0905991
Q8BKC5	ICDIAAELAR	-0.0957896	-0.0351111
Q9QUR6	ICDPYSWLEDPDSEQTK	0.154404	-0.308183
Q7TPR4	ICDQWDNLGALTQK	0.00125682	-0.49971
P57780	ICDQWDNLGSLTHSR	0.860719	0.220435
Q64514	ICEVINEAVWK	0.0138235	-0.30647
Q8R016	ICFVNDPRPQHK	-0.267833	0.00901868
Q01405	ICGLSPTTTLAIYFEVVNQHNAPIPQGGR	0.391106	-1.02592
P32067	ICHQIEYYFGDFNLPR	0.168497	-0.00053016
Q9Z1D1	ICKGDHWTTR	0.000808203	-0.306474
Q9CR09	ICLTDHFKPLWAR	-0.0191804	0.0152034
Q9Z2I9	ICNQVLVCER	0.42856	-0.490142
Q8CFI7	ICRPLLIVEK	-0.0828471	-0.159703
P28352	ICSWNVDGLR	-0.366316	0.382209
Q64520	ICVLDVDLQGVR	-0.0787561	0.0140674
Q8K1M6	ICYIFHETFGR	-0.204554	0.918931
Q7TPR4	IDQLECDHQLIQEALIFDNK	0.00125682	-0.0327994
Q3V3R1	IDRYTQQGFGNLPICMAK	0.00846042	-0.00124211
Q9WUA2	IDVPANRYDLLCLEGLAR	0.195621	-0.174621
Q9D6R2	IEAACFATIK	0.0023171	0.124508
Q9D6R2	IEAACFATIKDGK	0.0023171	1.36203
Q9CQV8	IEAELQDICNDVLELLDK	0.0607278	1.03956
Q9DB05	IEEACEIYAR	0.422392	0.00044792
P62305	IEGCIIGFDEYMNLVLDDAEEIHSK	-0.0327117	0.31025
P47962	IEGDMIVCAAYAHELPK	-0.0173517	-0.155879
Q8VE62	IENVVLDANCSR	-0.0057474	-0.00514482
P63101	IETELRDICNDVLSLLEK	-0.0275264	0.0721122
Q8BK67	IEYDCELVPR	-0.0900259	-0.0213901
Q80X90	IEYDDQNDGSCDVK	0.164938	0.019727
O55091	IFCEDKQTFLQDCEDDGETAAGGR	1.66327	-1.01624
Q91V81	IFCGDLGNEVNDDILAR	0.871378	0.168272
P97470	IFCVHGGLSPSIQTLDQIR	-0.123396	0.446509
P26369	IFVEFTSVFDCQK	0.131773	0.504546
Q9JII5	IFVGGIPHNCGETELR	0.0752403	-0.0696325
Q8C2Q3	IFVGNVSAACTSQELR	-0.0582968	-0.0395177
Q9QUI0	IGAFGYMECSAK	0.0824616	0.486194
Q61024	IGCLLSGGLDSSLVAASLLK	-0.126734	0.0585406
P80318	IGDEYFTFITDCKDPK	0.00694566	0.0248614
Q9ESN9	IGDGEDDETEECAGDVNQTKPSLSK	-0.158698	0.0853041
Q07417	IGIASQALGIAQASLDCAVK	-0.377144	-0.0353073
P25444	IGKPHTVPCK	-0.112983	-0.213187
P80315	IGLIQFCLSAPK	0.102039	-0.0660214
P42932	IGLSVSEVISGYEIACK	0.166672	-0.0454647
P42932	IGLSVSEVISGYEIACKK	0.166672	0.159963
Q9QYJ0	IGLVEALCGFQFTFK	0.0165164	0.436389
Q9Z1Q5	IGNCPFSQR	0.470528	-0.60084
Q6ZWX6	IGRNECVVVIR	0.74176	-1.02929
Q3U1J4	IGRPSETGIIGIIDPECR	0.363086	-0.0889244
Q922B2	IGSCTQQDVELHVQK	-0.216014	0.0798876
Q6P8X1	IGSSLYALGTQDSTDICK	0.0152874	-0.207264
Q8C1B7	IHACLYFIAPTGHSLK	0.0157006	-0.223715
Q9D0D4	IHCSVQNTVIPEDFSIADK	-0.533283	0.243312
Q6PB66	IHDVLCK	0.000888961	0.172469
Q68FD5	IHEGCEEPATHNALAK	0.325363	-0.203406
Q8QZT1	IHMGNCAENTAK	-0.227547	0.104769
P63037	IHQIGPGMVQQIQSVCMECQGHGER	0.892057	-0.0983758
Q9JIF0	IHWWENVYGFDMSCIK	-0.129344	0.378339
P19182	IICDGAASIQAR	1.92737	-0.0507194
Q9JMH6	IICNLKDDER	0.665702	-0.31658
Q9WUM5	IICQGFTGK	-0.247149	-0.0227478
O08663	IIDCAFTVTFNPK	0.414617	0.0844891
P70349	IIFEDDRCLAFHDISPQAPTHFLVIPK	0.0666048	-0.283472
Q6A4J8	IIGVHQEDELLECLSPATSR	0.000650831	0.119189
P08752	IIHEDGYSEEECR	-0.0863613	0.0611053
Q8BP47	IIIKNDPSLPEPACVK	0.00782245	-0.157013
P26443	IIKPCNHVLSLSFPIR	0.193944	-0.529201
P26443	IIKPCNHVLSLSFPIRR	0.193944	-0.251621
Q02053	IIPAIATTTAAVVGLVCLELYK	0.417007	-0.284715
Q8C878	IIPAVASTNAVIAAVCATEVFK	-0.177783	-0.155
Q7TPV4	IIPEISTYVGTFLEGCQDDPKR	0.131967	-0.157431
P17742	IIPGFMCQGGDFTR	-0.3096	0.143245
P61979	IIPTLEEGLQLPSPTATSQLPLESDAVECLNYQHYK	0.365338	-1.96055
Q8K1M6	IIQHCSNYSTQELLR	-0.204554	0.0254219
P17751	IIYGGSVTGATCK	-0.181231	0.0193602
P14115	IKGVGGACVLVA	-0.00123461	-0.183204
P21995	IKHLLEEDGGSYWCR	0.635548	-0.105898
P09055	IKPLGFTEEVEVVLQFICK	0.309853	-0.00659131
Q9QUR7	IKSGEEDFESLASQFSDCSSAK	-0.119413	0.101287
P46061	ILAAALTECHR	0.548139	0.000368195
Q9Z2I9	ILACDDLDEAAK	0.42856	-0.673285
P28474	ILATAVCHTDAYTLSGADPEGCFPVILGHEGAGIVESVGEGVTK	-0.362105	0.0842075
Q68FL6	ILATSFICTLPAGHR	0.00293528	-0.296982
Q8CGK3	ILCFHGPPGVGK	0.60124	0.123727
Q99MN1	ILDDICVAK	-8.71229e-06	-0.0349188
P18242	ILDIACWVHHK	0.235464	0.0916212
P63017	ILDKCNEIISWLDK	1.06601	-0.0456384
Q1HFZ0	ILDMCAAPGSK	-0.144093	-0.0358962
Q9R1P3	ILLLCVGEAGDTVQFAEYIQK	0.0432546	0.0242922
P48758	ILLNACCPGWVR	-0.0798921	-0.589731
Q8K2V6	ILPCVFR	-0.000193477	-0.791221
P80318	ILQMEEEYIHQLCEDIIQLKPDVVITEK	0.00694566	0.0750757
P10605	ILRGENHCGIESEIVAGIPR	0.127443	-0.620936
Q8WTY4	ILRPGGCLFLK	0.00608365	-0.087861
Q8WTY4	ILRPGGCLFLKEPVETAEVNNDK	0.00608365	-0.651644
P27612	ILSLICNNSSEKPTAQQLQILWK	-0.0763556	1.76373
Q9Z2Y8	ILSSCPEIK	0.185516	-0.208619
Q60605	ILYSQCGDVMR	0.0861573	-0.0316624
P80313	INALTAASEAACLIVSVDETIK	0.253398	-0.141282
P80313	INALTAASEAACLIVSVDETIKNPR	0.253398	-0.166407
P97427	INCPVYITK	0.00356108	-0.201179
Q80VD1	INDALSCEYECR	-0.0177256	-0.0314213
Q920B9	INFYCPGSALGR	-0.468335	0.419243
Q9D7G0	INNACFEAVVVTNTIPQEDK	-0.26066	0.0747738
Q9CPR4	INPYMSSPCHIEMILTEK	-0.0916078	-0.0248092
Q8C0I1	IPDIVVWPTCHDDVVK	0.00705807	-0.00438639
Q99K85	IPDPSTWNLNPDASYVYFCANETVHGVEFDFVPDVK	-0.255575	-0.26215
P05202	IPEQSVLLLHACAHNPTGVDPRPEQWK	0.318155	-0.588309
P80318	IPGGIIEDSCVLR	0.00694566	-0.124685
P62814	IPIFSAAGLPHNEIAAQICR	0.179006	-0.538494
P51912	IPQSCIQR	-0.263209	-0.168758
P84091	IPTPLNTSGVQVICMK	0.214723	-0.0410018
G5E829	IQESYGDVYGICTK	-0.0572754	0.416228
Q9DBR0	IQFACSVCK	0.178425	0.0996558
O55125	IQFHNVKPECLDAYNSLTEAVLPK	0.0117837	-0.368383
P70168	IQFNDLQSLLCATLQNVLR	0.191949	0.00559135
Q9JHU4	IQFVGACNPPTDPGR	0.195427	0.467339
P61971	IQHSITAQDHQPTPDSCIISMVVGQLK	-0.0434545	-0.0294311
Q8BGQ7	IQSLGDCK	3.08843	-2.84188
Q8CIE6	IQVPNCDEIFYAGTGNLLLR	0.463647	-0.12663
Q6ZWX6	IRADIEVACYGYEGIDAVK	0.74176	-0.956817
Q9WTM5	IRCEEEDVEMSEDAYTVLTR	1.58711	-2.03776
Q5SUR0	IRDVQCTGR	-0.398763	0.820551
P63028	IREIADGLCLEVEGK	0.223341	-0.00128163
Q80TB8	ISAEGVDIVLDCLCGDNTGK	0.245646	-0.211728
Q8K298	ISCQVNSAVEEK	0.834256	-0.691321
Q91WQ3	ISEECIAQWK	0.181035	-0.0620047
P14685	ISFCLDIHNMSVK	0.209638	0.00749542
P54775	ISGADINSICQESGMLAVR	0.173055	-0.0634364
Q01405	ISGAIGPCVSLNSK	0.391106	-0.0444032
O09106	ISICSSDKR	0.125076	0.00602804
P62830	ISLGLPVGAVINCADNTGAK	0.0152093	-0.13605
Q64737	ISNAAVSVNDHSALAQFCKDEK	-0.271043	-0.00150465
Q99P88	ISNQVDLPSVCAQYR	0.0177291	-0.0504527
P19096	ISSCMEVLDLFLNQPHAVLSSFVLAEK	-0.279118	-0.00629325
Q80VL1	ITCDKESEGTLLLSR	0.265934	-0.106433
Q8BGQ7	ITCLCQVPQNAANR	3.08843	-3.17387
Q8VDD5	ITDVIIGFQACCR	-0.0200663	-0.233935
P09103	ITEFCHR	0.299147	-0.000560485
Q9QUM9	ITESIGCVMTGMTADSR	0.0657375	-0.00868333
O35226	ITFCTGIR	0.136212	-0.00436487
P58044	ITFPGCFTNSCCSHPLSNPGELEENNAIGVK	-1.18644	0.000239892
P52480	ITLDNAYMEKCDENILWLDYK	-0.0249814	-0.37487
Q5XJY5	ITLTCGR	0.170999	-0.217561
Q9JHU4	ITNQVIYLNPPIEECR	0.195427	-0.492713
O70439	ITQCSVEIQR	0.117714	0.264392
P08752	ITQSSLTICFPEYTGANKYDEAASYIQSK	-0.0863613	-0.0613393
Q9QZD9	ITSAVWGPLGECVIAGHESGELNQYSAK	-0.207087	0.0931673
Q9DCL9	ITSCIFQLLQEAGIK	-0.0562399	0.000183851
Q04750	ITVAWCK	0.239169	0.00873239
Q9QUR6	ITVPFLEQCPIR	0.154404	-0.398724
Q08943	ITVPGNFQGHSGAQCITCSYK	-0.0212433	-0.2487
P06151	ITVVGVGAVGMACAISILMK	-0.162047	-0.0321522
Q9ERK4	IVEDEPNKICEADR	0.0141291	-0.113994
Q9Z2U1	IVEIDAHIGCAMSGLIADAK	-0.0406137	0.00913437
Q9D0I9	IVFVPGCSVPLTIVK	0.305256	-0.117288
Q922D8	IVGAPMHDLLLWNNATVTTCHSK	-0.065975	-0.182679
P19536	IVGCICEEDNCTVIWFWLHK	-0.00306823	0.0151136
Q99MR6	IVHSLDYYNTCEYPNEDEMPNR	0.446325	-0.531755
Q9CXT8	IVLAAAGGVCHNELLELAK	0.037163	0.48439
Q9D6Z1	IVNDNATYCR	0.447728	-0.103006
Q8C0I1	IVNLACK	0.00705807	0.222519
Q99NB9	IVQQIAILMGCAILPHLR	0.222904	0.169242
Q8K224	IVSGCPLPEACELYYVNR	0.17262	-0.0533191
P16858	IVSNASCTTNCLAPLAK	-0.0871813	-0.134491
Q8BTM8	IVSPSGAAVPCK	-0.288188	-0.291314
Q8BTM8	IVSPSGAAVPCKVEPGLGADNSVVR	-0.288188	-0.218017
P58252	IWCFGPDGTGPNILTDITK	-0.0107423	-0.129077
P61965	IWDTASGQCLK	-0.0249545	0.570141
P31230	IWEQIQPDLHTNAECVATYK	-0.0192155	0.0305477
P26638	IWGDCTVR	-0.116452	0.143171
P61087	IWHPNISSVTGAICLDILK	1.16222e-05	0.00615631
Q8R180	IWSVIYEENCFKPQTIQRPLASGR	0.711717	-0.329849
Q99KP6	IWSVPNTSCVQVVR	0.0942538	-0.187835
Q9DBE8	IWTAHYDPNHCFIETR	-0.390544	0.024665
Q9Z0N1	IYKLDDPSCPRPECYR	-0.215857	0.19688
P50431	IYQLQVLANCR	-0.267311	-1.10889
Q9D8N0	KAAAPAPEEEMDECEQALAAEPK	-0.100238	-0.161232
P55264	KAADAHVDAHYYEQNEQPTGTCAACITGGNR	0.0011286	-0.207341
P62874	KACADATLSQITNNIDPVGR	0.896279	-0.83548
Q9D0E1	KACQIFVR	-0.00475676	-0.0079244
Q9ERU9	KAEDIENDALSPEEQEECKNYLR	0.394516	-0.485912
P42932	KAHEILPELVCCSAK	0.166672	-0.0879898
P49718	KAIACLLFGGSR	0.236589	0.227403
Q9CZR8	KALETCGGDLK	-0.268107	-0.242456
P97461	KAQCPIVER	-0.0261558	-0.0559814
P62918	KAQLNIGNVLPVGTMPEGTIVCCLEEKPGDR	0.0307838	-0.353252
Q9R0P5	KAVIFCLSADKK	-0.00466403	-0.113646
P18760	KAVLFCLSEDKK	-0.247673	0.00751345
Q8VEK3	KAVVVCPK	0.40095	-0.00120099
Q8VEK3	KAVVVCPKDEDYK	0.40095	-0.205536
P70349	KCAADLGLK	0.0666048	-0.320217
O88342	KCFSIDNPGYEPEVVAVHPGGDTVAVGGTDGNVR	0.190101	-0.566551
P62075	KCIGKPGGSLDNSEQK	0.0125698	-0.0141864
P11499	KCLELFSELAEDKENYK	0.789696	-0.69936
P07901	KCLELFTELAEDKENYK	0.933253	0.0391399
P61222	KCPFGALSIVNLPSNLEK	-0.197285	-0.000568184
Q9JIK5	KDAQELSQNTCIK	0.436675	0.00568237
Q8VEK3	KDCEVVMMIGLPGAGK	0.40095	0.436222
Q8BTM8	KDGSCGVAYVVQEPGDYEVSVK	-0.288188	-0.586395
O35343	KDQVAYLIQQNVIPPFCNLLTVK	0.67192	-0.0823739
Q99JY9	KDYEEIGPSICR	0.138342	-0.324601
Q9ERD7	KECENCDCLQGFQLTHSLGGGTGSGMGTLLISK	0.191483	0.385282
P70122	KEDLISAFGTDDQTEICK	-0.00179036	0.00684119
P62264	KEEQVISLGPQVAEGENVFGVCHIFASFNDTFVHVTDLSGK	-0.317744	0.195384
Q9ERU9	KEGEWECAVCSVQNESSSLK	0.394516	-0.165885
Q9ERU9	KEGQWDCSLCFVR	0.394516	-0.0109829
P16627	KELENMCNPIITK	0.800736	-5.63985
Q8C878	KENCPACSQLPQNIQFSPSAK	-0.177783	0.014363
Q9WTX5	KENQWCEEK	0.716522	0.112763
Q64514	KETGASSFLCR	0.0138235	-0.398029
P13439	KETNLCLSADVSEAR	0.0253146	-1.05293
Q61316	KFDEVLVNHFCEEFGK	0.336149	0.107945
Q61316	KFDEVLVNHFCEEFGKK	0.336149	-0.0061444
Q9ERU9	KFEECQQNIIK	0.394516	-0.164047
P27773	KFIQDSIFGLCPHMTEDNKDLIQGK	0.427373	-0.0500514
Q9Z1Q5	KFLDGNELTLADCNLLPK	0.470528	-0.388743
P59325	KFVLCPECENPETDLHVNPK	0.526626	-0.539155
Q9WUA3	KFVSDDSICVLGICK	-0.40147	-0.0548845
P48962	KGADIMYTGTLDCWR	0.0107979	0.0135791
P63037	KGAVECCPNCR	0.892057	-0.00582048
P09055	KGCQPSDIENPR	0.309853	-0.229849
Q91V12	KGCVITISGR	0.103599	0.652015
Q8BFR5	KGDECELLGHNK	0.0935806	0.236901
Q62446	KGDVVHCWYTGTLPDGTVFDTNIQTSSK	-0.0038878	-0.033917
P50580	KGIAFPTSISVNNCVCHFSPLK	0.105597	-0.37586
Q99LX0	KGLIAAICAGPTALLAHEVGFGCK	-0.139257	-0.145475
Q8CGC7	KGSQFGQSCCLR	-0.00225596	0.211661
P51881	KGTDIMYTGTLDCWR	0.0989016	-0.0553465
Q8VDD5	KGTGDCSDEEVDGKADGADAK	-0.0200663	-0.0862085
P08113	KGYEVIYLTEPVDEYCIQALPEFDGKR	0.382122	-0.248995
P07901	KHGLEVIYMIEPIDEYCVQQLK	0.933253	0.0617016
Q9Z2U0	KICALDDNVCMAFAGLTADAR	-0.124388	0.14059
Q3U1J4	KICYQEVSQCFGVLSSR	0.363086	0.165434
P80318	KIGDEYFTFITDCKDPK	0.00694566	0.042494
Q8BGQ7	KIQSLGDCK	3.08843	-3.02392
P62267	KITAFVPNDGCLNFIEENDEVLVAGFGR	-0.31205	-0.345067
P17742	KITISDCGQL	-0.3096	0.346639
Q08943	KITVPGNFQGHSGAQCITCSYK	-0.0212433	-0.635687
P58252	KIWCFGPDGTGPNILTDITK	-0.0107423	-0.067219
P56873	KIYCVACQELDSDVDKDNPALNAQAALSQAR	-0.0603308	0.0763471
Q9CXI5	KKDSQICELK	-0.0193164	0.307374
Q9CXW4	KLCLNICVGESGDR	0.00865208	-0.00102049
Q9JKR6	KLCQGLFFR	0.175596	0.2428
Q8CIE6	KLDALCNIHENIR	0.463647	0.00880317
Q8VDD5	KLEEDQIIMEDQNCK	-0.0200663	-0.0235056
Q9D892	KLEEVIQILGDNFPCTLEAQKIDLPEYQGEPDEISIQK	-0.2434	-0.0468724
Q8VE33	KLENEGQTCELWLCGCAFTLADVLLGATLHR	0.0152554	-0.114459
Q61171	KLGCEVLGVSVDSQFTHLAWINTPR	-0.198472	0.541198
O08756	KLGESCIFAPANVTSEKEIQAALTLAK	-0.309703	0.142268
P80315	KLGGTIDDCELVEGLVLTQK	0.102039	-0.0232901
Q8CGC7	KLGVENCYFPIFVSQAALEK	-0.00225596	-0.153743
Q9D0T1	KLLDLVQQSCNYK	0.375273	0.144849
P25444	KLLMMAGIDDCYTSAR	-0.112983	0.11255
Q9WV55	KLMEECKR	0.479026	0.00392374
P35700	KLNCQVIGASVDSHFCHLAWINTPK	-0.0814339	-4.32691e-05
Q9DC61	KLPHELCTLIR	2.33296	-2.491
O08528	KLPLGFTFSFPCHQTK	0.299033	-0.0471103
P17710	KLPVGFTFSFPCR	0.38633	-0.362994
Q9JIK5	KLSVACFYGGTPYGGQIER	0.436675	0.0876225
Q99MJ9	KLSVACFYGGTSYQSQINQIR	0.330476	-0.536996
P70195	KLVSEAIAAGIFNDLGSGSNIDLCVISK	0.00460303	0.0680077
Q03265	KLYCIYVAIGQK	0.371208	-0.276065
Q8VEK3	KMCLFAGFQR	0.40095	-0.016418
P12970	KMGVPYCIIK	-0.208476	-0.46471
Q8BMJ2	KNFEASLDWLQEHACSR	-0.0156054	0.0398608
P48024	KNICQFLIEIGLAK	0.654898	-0.00385849
P48024	KNICQFLIEIGLAKDDQLK	0.654898	0.520781
Q5XJY5	KNYCNIQVTK	0.170999	0.023626
Q91V92	KPASFMTSICDER	-0.00153033	-0.116892
Q8K2T1	KPEEYVGQNIGLSTCR	-0.00491241	-0.928972
P62774	KPLHYAADCGQLEILEFLLLK	1.10698	-0.639601
P28352	KPLVLCGDLNVAHEEIDLR	-0.366316	0.0409334
Q99MD9	KPTDGASSSNCVTDISHLVR	-0.0208622	-0.097222
Q61699	KPVTDCVISVPSFFTDAER	1.19187	-0.142342
Q61699	KPVTDCVISVPSFFTDAERR	1.19187	-0.25619
Q61316	KPVVDCVVSVPSFYTDAER	0.336149	-0.157817
Q61316	KPVVDCVVSVPSFYTDAERR	0.336149	-0.0340499
Q9CPR4	KQCVPFR	-0.0916078	0.101418
Q8VDD5	KQELEEICHDLEAR	-0.0200663	-0.151768
Q8VDD5	KQELEEICHDLEARVEEEEER	-0.0200663	-0.327241
Q61553	KQIWTLEQPPDEAGSAAVCLR	-0.0838203	-0.235044
P11499	KRGFEVVYMTEPIDEYCVQQLK	0.789696	-0.417761
P62918	KRTELFIAAEGIHTGQFVYCGK	0.0307838	-0.119748
O08810	KRYDQDLCYTDILFTEQER	0.72497	-0.438222
Q61598	KSDIYVCMISFAHNVAAQGK	-0.00968473	0.0244265
Q810A7	KSEYTQPTPIQCQGVPVALSGR	0.181472	-0.199246
P62717	KSSGEIVYCGQVFEK	-0.000511179	-0.081265
Q922R8	KTCEEHQLCVVAVLPHILDTGAAGR	0.115494	-0.000824
P12970	KTCTTVAFTQVNSEDK	-0.208476	-0.000611615
P12970	KTCTTVAFTQVNSEDKGALAK	-0.208476	0.0414558
Q64520	KTDLCPIYIFVQPPSLDVLEQR	-0.0787561	-0.0809913
Q05816	KTETVCTFQDGALVQHQQWDGK	-0.0970809	-0.000316947
Q05816	KTETVCTFQDGALVQHQQWDGKESTITR	-0.0970809	-0.122204
Q9D6R2	KTFDLYANVRPCVSIEGYK	0.0023171	0.0035106
P80315	KTGCNVLLIQK	0.102039	-0.0067277
P07901	KTKFENLCK	0.933253	0.240127
O35658	KTLVLDCHYPEDEIGHEDEAESDIFSIK	0.0418074	0.00328604
Q7TQI3	KTRPDGNCFYR	-0.216883	-0.0642299
P62814	KTSCEFTGDILR	0.179006	0.000197831
Q9D1P4	KTSDFNTFLAQEGCTR	0.555697	0.0206403
Q99L45	KTSFVNFTDICK	0.972407	-0.482591
P27659	KVACIGAWHPAR	-0.111131	-0.00336148
P37913	KVAQVLSCEGEDEDEAPGTPK	0.0159947	-0.00140639
P80317	KVCGDSDKGFVVINQK	0.169231	-0.0974911
P18155	KVCNAVSPDKDVDGFHVINVGR	-0.402704	-0.000548869
P47754	KVDGQQTIIACIESHQFQAK	0.0179962	0.243297
Q9CPW4	KVDVDEYDENKFVDEEDGGDGQAGPDEGEVDSCLR	0.0500734	-0.270996
Q9WTQ5	KVEETVATSEMDESLECAGAQSLPAEK	-0.223933	-0.0127474
Q9JIF0	KVIGIECSSISDYAVK	-0.129344	0.000941242
Q61753	KVLISDSLDPCCR	-0.247323	0.142272
Q9R0Y5	KVNAEGTVDTVFSEVCTYLDSLK	-0.204793	0.320074
Q61035	KVPCVGLSIGVER	-0.022858	-0.192495
P63323	KVVGCSCVVVK	-0.0373618	0.0781856
Q8CIG8	KVWYEWAVTAPVCSSIHNPTGR	-0.00034125	-0.829764
Q9Z0S1	KWDTCAPEVILHAVGGK	-0.102712	-0.0651685
P27659	KYCQVIR	-0.111131	0.072782
Q8BMS1	KYESAYGTQFTPCQLLLDHANNSSK	0.0288989	0.00415471
O08788	KYFTCDEGHGIFVR	0.206935	-0.216946
Q99MD9	KYGETANECGEAFFFYGK	-0.0208622	0.0216579
P62274	KYGLNMCR	-0.130638	-0.0708737
Q8BP47	KYGTCPHGGYGLGLER	0.00782245	0.0380184
P70296	KYNLGAPVAGTCYQAEWDDYVPK	-0.223709	-0.114072
P12382	LAAAYNLLQHGITNLCVIGGDGSLTGANIFR	-0.270859	-0.0179038
Q9D6Z1	LAALALASSENSSTPEECEEVNEK	0.447728	-0.311747
O70133	LAAQSCALSLVR	0.222692	0.000550008
Q01853	LADDVDLEQVANETHGHVGADLAALCSEAALQAIR	0.302366	0.000298131
Q8VCN5	LADIGACAQIVHK	-0.12467	0.00157871
Q61543	LAEEESCREDVTR	-0.617908	0.0608161
Q9D1J3	LAELKQECLAR	0.299757	-0.0796665
Q9WTP6	LAENFCVCHLATGDMLR	0.190775	0.000491424
P63101	LAEQAERYDDMAACMK	-0.0275264	-0.0595268
Q6PAR5	LALCSADSVAFPVLTHSTR	0.665394	-0.935898
Q91Z31	LALDGQNIYNACCTLR	-0.399913	0.577012
Q9JHU4	LALESICLLLGESTTDWK	0.195427	-0.00417596
P62814	LALTTAEFLAYQCEK	0.179006	-0.223182
P06801	LALYTACGGVNPQQCLPITLDVGTENEELLKDPLYIGLR	0.00671801	-0.0643072
Q6IRU2	LAQAKEENVGLHQTLDQTLNELNCI	-0.218142	0.000438216
Q9Z0Y1	LAQIHIQQQDQCVAITEESK	0.00216719	0.230701
Q9JK81	LASCDIVVDVGGEYNPQSHR	-0.314798	-0.00372607
Q8CEC0	LASGEDDPFASDFSCPIK	-0.348418	0.00313942
P30416	LASHLNLAMCHLK	-0.00580882	0.583776
O88342	LATGSDDNCAAFFEGPPFK	0.190101	-0.520396
Q80UM3	LAVEETKGELLLQLCR	0.00304889	-1.05877e-05
Q6PGB6	LAYFNDIAVGAVCCR	1.06029	-0.0626619
O35215	LCAATATILDKPEDR	-0.338841	0.0024083
Q3UJB9	LCAQLEGLQSTVTDHVER	0.0446791	0.00274869
Q3TJZ6	LCAWLVSELR	0.195837	-0.282858
Q8R2U0	LCCSCISWNPSSSR	0.295227	-0.28111
Q8BLN5	LCDAVDVLLSLR	-0.166729	0.0643805
Q9JHU4	LCDEQLSSQSHYDFGLR	0.195427	-0.00415213
O08585	LCDFNPK	0.190339	-0.288845
Q8BYA0	LCDLLGVPRPQLVPKPIPGS	0.732624	-1.58164
Q9WV60	LCDSGELVAIKK	-0.452166	0.301561
O08663	LCDVGEAIQEVMESYEVEIDGK	0.414617	0.00754465
Q8K3J1	LCEAICPAQAITIEAEPR	0.393804	-1.261
Q9D1L0	LCEGFNEVLR	-0.698264	0.837561
Q9CY27	LCFLDKVEPQATISEIK	0.0643377	-0.836182
Q61699	LCGPYEK	1.19187	0.000121468
P61222	LCIEVTPQSK	-0.197285	-0.254075
Q64310	LCLISTFLEDGIR	0.243472	-0.0192657
P13864	LCLLSSAR	0.00696406	-0.0592969
Q9CXW4	LCLNICVGESGDR	0.00865208	-0.0268488
Q9CR67	LCLQSIAFISR	0.825358	-0.0881997
Q99KE1	LCLYTACAGIQPEK	0.0275944	3.39207e-05
Q921F4	LCNDHEVLPFIK	0.314954	-0.183498
Q8VE62	LCNYLSHHLTISPQSGNFR	-0.0057474	-0.169804
P46471	LCPNSTGAEIR	0.0615076	-0.091523
Q91XI1	LCPSFLQEPATPCAFGDR	-0.199914	0.066089
Q9JKR6	LCQGLFFR	0.175596	0.234273
Q6NV83	LCQIFSDLNATYR	0.026983	0.0019706
P70698	LCSAHGVLVPGGFGVR	0.0120578	-0.0493072
Q8WTY4	LCSALTLSGLVEIK	0.00608365	0.0030663
Q791V5	LCSGVLGTVVHGK	0.0663328	0.518236
Q8K310	LCSLFYTNEEVAK	-0.0045509	0.407328
Q8BFY9	LCSLLDSEDYNTCEGAFGALQK	0.0881072	0.191987
Q9CXT8	LCTDVTESEVAR	0.037163	-0.39416
P59325	LCTFILK	0.526626	-0.016947
Q9CZ13	LCTSATESEVTR	-0.269167	0.135228
Q9CR16	LCVIAECGELKEGDDWGIFPK	-0.0750811	0.0710832
Q6PFD9	LCVPAEWIHEAK	0.648595	-0.592047
Q8BIQ5	LCVQNSPQEAR	-0.143216	1.96328
Q9QUR6	LCYHVLGTDQSEDILCAEFPDEPK	0.154404	-0.347451
P61161	LCYVGYNIEQEQK	0.143414	0.113516
Q9CXI5	LCYYIGATDDAATK	-0.0193164	0.354198
Q505F5	LDAFPPELFRPGALPLLSELAAADNCLR	-0.10497	-0.0506566
P11627	LDCQVQGRPQPEITWR	-1.31329	0.212338
Q9D0B6	LDCSQGYTEENTIFAPR	0.00237763	-0.261708
Q9Z0N1	LDDPSCPRPECYR	-0.215857	-0.315391
P61290	LDECEEAFQGTK	0.168479	0.332026
Q6P5F9	LDINLLDNVVNCLYHGEGAQQR	0.14364	0.442025
Q9CRC8	LDLSNNDISSLPCSLGNLHLK	-0.418441	0.00542859
Q61543	LDPQLQLHCSDEIANLCAEEAAAQEQTGQVEECLK	-0.617908	0.063098
Q9D1E6	LDQEDALLGSYPVDDGCR	0.0196191	-0.0344649
Q9DBD5	LDSLNPQLQQLACECYSR	-0.248803	0.117113
P10630	LDTLCDLYETLTITQAVIFLNTR	-0.166534	0.0549102
P62242	LDVGNFSWGSECCTR	0.00101648	-0.102176
P28352	LDYFLLSHSLLPALCDSK	-0.366316	0.0860858
Q8BMJ3	LEAMCFDGVK	0.234078	-0.243025
Q8BMJ3	LEAMCFDGVKR	0.234078	-0.15751
Q60872	LEAMCFDGVR	-0.042362	-0.196023
P83882	LECVEPNCR	-0.00220482	-0.0278124
Q8VDD5	LEEDQIIMEDQNCK	-0.0200663	0.0125075
Q9WVJ2	LELWCTDVK	0.141898	1.82776
Q8R050	LESGSICK	0.0850853	0.011155
Q99LN9	LEWLQQHPGEATCAGPYLSVDPAPPAAEQDVGR	-0.652864	-0.562302
Q922B2	LEYCEALAMLR	-0.216014	0.0951214
Q9CRD0	LFAECHEECFWFR	0.256296	-7.283e-05
Q99LS3	LFCSADAVCFDVDSTVIREEGIDELAK	0.249025	-0.0664508
P97351	LFCVGFTK	-0.0491254	0.083191
Q6PB66	LFECDRDQMYYNLLK	0.000888961	-0.00216157
P60229	LFIFETFCR	0.100673	0.00165277
P70677	LFIIQACR	-0.208063	1.44504
P80315	LFKITGCTSPGK	0.102039	-0.0495618
P61979	LFQECCPHSTDR	0.365338	0.0026001
P62874	LFVSGACDASAK	0.896279	-0.756227
Q61171	LGCEVLGVSVDSQFTHLAWINTPR	-0.198472	-0.07577
O09106	LGCFNLTIK	0.125076	0.144543
P70288	LGCFNLTVK	0.153126	0.239646
Q8K411	LGCGILNYR	-0.0389696	0.249788
P70404	LGDGLFLQCCR	0.0925416	0.0390062
Q01853	LGDVISIQPCPDVK	0.302366	-0.256356
Q61543	LGEKDAHSQGEVVSCLEK	-0.617908	0.0416918
Q8CIE6	LGEVALLQGNHQIVEMCYQR	0.463647	0.444658
Q99MD9	LGEVSVESENYIQAVEEFQACLSLQEQYLEAHDR	-0.0208622	0.25083
P63323	LGEWVGLCK	-0.0373618	0.0642224
P97311	LGFAEYCR	0.306068	-0.00017826
Q91WQ3	LGFVSCK	0.181035	0.434764
Q99LC5	LGGEVSCLVAGTK	0.173999	-0.331188
P09055	LGGIVLPNDGQCHLENNVYTMSHYYDYPSIAHLVQK	0.309853	0.195081
Q5SUR0	LGGTALAQCFSQLGEHPPDLDLPENLVR	-0.398763	-0.0798992
P47791	LGGTCVNVGCVPK	-0.201766	-0.0825082
P80315	LGGTIDDCELVEGLVLTQK	0.102039	-0.0471849
Q8BH69	LGIGMDTCVIPLR	-0.0605092	-0.0630813
P51660	LGILGLCNTLAIEGR	-0.002445	-0.0860286
Q9WUA3	LGITNLCVIGGDGSLTGANLFR	-0.40147	0.0168321
P61982	LGLALNYSVFYYEIQNAPEQACHLAK	0.326688	-0.511862
Q8BTW3	LGLEGCQR	-0.427575	0.0355342
Q8BTI8	LGLIQEDVASSCIPR	0.205975	-0.146785
O08528	LGLSPLQEDCVATHR	0.299033	-0.00267039
Q8BJU0	LGNYVGAVQDCER	0.00623348	0.0669153
Q61207	LGPGVSDICK	0.0712526	-0.0609714
Q9D2Y4	LGQLIYEQCEK	0.722239	-0.615468
Q07076	LGTDESCFNMILATR	0.0316664	-0.0387403
Q9QZD9	LGTYMGHTGAVWCVDADWDTK	-0.207087	0.150977
Q9JIK5	LGVCFDVR	0.436675	0.192514
Q8CGC7	LGVENCYFPIFVSQAALEK	-0.00225596	-0.0496389
P17710	LGVEPSHDDCVSVQHVCTIVSFR	0.38633	-0.198556
P06151	LGVHALSCHGWVLGEHGDSSVPVWSGVNVAGVSLK	-0.162047	0.0117401
Q99JY9	LGYAGNTEPQFIIPSCIAIK	0.138342	-0.300471
P13439	LHAVCTLSQMLEILQQQEK	0.0253146	-0.0152788
Q8K1M6	LHDAIVEVVTCLLR	-0.204554	0.530245
Q7TPV4	LHGADTEDSEDQAANCLDLDFVTR	0.131967	0.0453699
Q9D554	LHGLNINYNCEICGNYTYR	0.289226	-0.0175169
Q9Z1Q5	LHIVQVVCK	0.470528	-0.165894
Q6PB66	LHSSSLQFTLHCALQANR	0.000888961	0.0722083
P62855	LHYCVSCAIHSK	-0.0979262	0.0499271
Q6PB66	LIAAYCNVGDIEGASK	0.000888961	-0.102713
Q924C1	LIAGCIGKPLGEQFR	-0.327344	0.0786307
P42932	LIAQACVSIFPDSGNFNVDNIR	0.166672	0.0609055
P62259	LICCDILDVLDK	0.0306679	0.137109
P62259	LICCDILDVLDKHLIPAANTGESK	0.0306679	-0.0353513
Q61656	LIDFLECGK	0.393315	0.000882438
Q9CU62	LIDLCQPTQK	0.233349	-0.0507948
Q8BK67	LIEALSHEAIVLAACGR	-0.0900259	-0.0146679
Q8BWZ3	LIEEAWTPPAEGEHSLEGEVHCSAEDAVK	0.356295	-0.605261
P80314	LIEEVMIGEDKLIHFSGVALGEACTIVLR	0.194864	0.0905165
Q8JZN5	LIELTAEYACTR	0.0632157	-0.406321
P26231	LIEVANLACSISNNEEGVK	1.91849	-0.473871
P45376	LIEYCHSK	-0.0287349	0.378908
Q9WUM5	LIGPNCPGVINPGECK	-0.247149	-0.320931
P37040	LIHEGGAHIYVCGDAR	0.155074	-0.671425
P80314	LIHFSGVALGEACTIVLR	0.194864	-0.0743924
P50431	LIIAGTSCYSR	-0.267311	0.000353977
Q9CPY7	LILADALCYAHTFNPK	0.0326294	-0.00125965
Q00612	LILDVFCGSQMHFVR	-0.0604744	0.00140318
O70503	LININVLSVCK	0.134328	-0.0683906
Q99LE6	LIQQVAQEIWVCEK	-0.202611	0.161705
P45377	LIQYCHSK	-0.248772	0.208115
Q8BJW6	LISKPVASDSTYFAWCPDGEHILTATCAPR	-0.111287	0.148153
P28474	LKAGDTVIPLYIPQCGECK	-0.362105	-0.000273639
Q8R5H1	LKDCIELFTTK	0.00959204	-0.247397
P46061	LKELNLSFCEIK	0.548139	0.124572
P46061	LKELNLSFCEIKR	0.548139	-0.00270075
B2RY56	LKENDENCGPTTTVFVGNISEK	0.198688	0.000217117
Q8R050	LKGIEEEEILPGFILCDLNNLCHSGR	0.0850853	-0.0271065
Q91YT0	LKPPFPADVGVFGCPTTVANVETVAVSPTICR	-0.396175	0.00701905
Q91YQ5	LKTEGSDLCDR	0.220288	0.0453538
Q8BU30	LLAAGTFTHSYPFCWR	-0.0385665	-0.139239
P62242	LLACIASR	0.00101648	-0.147043
P62242	LLACIASRPGQCGR	0.00101648	-0.402834
Q3UI43	LLAHPLQRPCQTHASYSLLEEDEEAGEEEATV	-1.00351	1.03847
Q91VI7	LLCEGLQDPQCR	0.507934	-0.669998
P34884	LLCGLLSDR	-0.26612	0.207452
P14873	LLDDISNGYDDTEDGGHTLGDCSYSYETTEK	-0.279515	-0.0849913
Q9JKC8	LLDDVSFHPCIR	-0.427572	0.00207005
Q64737	LLDGDEGPNTGGMGAYCPAPQVSK	-0.271043	0.00172776
Q9D0T1	LLDLVQQSCNYK	0.375273	0.158358
Q7TMY8	LLEEICNLGR	-0.0462431	-0.064766
Q9DBR0	LLEEQTCEAASETR	0.178425	-0.254701
Q8BGT5	LLEETGICVVPGSGFGQR	-0.294298	-0.0586617
P70698	LLETCSIALVGK	0.0120578	-0.370367
Q60597	LLFCTGK	-0.0235051	0.129878
P97807	LLGDASVSFTDNCVVGIQANTER	-0.0684147	0.153936
Q99L47	LLGHWEEAAHDLALACK	0.199682	0.096502
P97742	LLGSTIPLCSAQWER	0.554055	-0.705172
P52293	LLHHNDPEVLADSCWAISYLTDGPNER	0.193735	-0.0329268
Q9CZW4	LLLCGGAPLSATTQR	0.390108	-0.86931
Q9ERU9	LLLPSTFFCYK	0.394516	0.0332536
P25444	LLMMAGIDDCYTSAR	-0.112983	-0.0577717
Q8VDF2	LLNDSQLNNCR	0.17769	-0.00231891
Q61035	LLNQLQYCEEAGIPLVAIIGEQELKDGVIK	-0.022858	0.0881045
Q8K411	LLPDHTYSVVSGGDPLCIPELTWEQLK	-0.0389696	-0.0329977
P17427	LLQCYPPPDPAVR	-0.000168652	-0.00177639
P17426	LLQCYPPPEDAAVK	-0.0427879	0.809981
Q8K009	LLQYCETGVQEGATLVYGGR	0.116956	0.203351
Q8CAQ8	LLSYASYCIEHGDLELAAK	0.367795	-0.204544
Q921J4	LLTEIHGGACSTSSGR	0.590127	0.469412
Q9D7N3	LLTLPCGPAEEEFVQR	0.249281	-0.250371
Q91W50	LLTSYGFIQCSER	-0.0208039	-0.114667
Q99JX4	LLYEALVDCK	0.00189123	0.0015127
Q8VI75	LLYPLLQIVCK	-0.144244	0.370953
P17918	LMDLDVEQLGIPEQEYSCVIK	0.174278	-0.00581164
P58252	LMEPIYLVEIQCPEQVVGGIYGVLNR	-0.0107423	-0.499627
Q8BP47	LMTDTINEPILLCR	0.00782245	-0.108547
P35700	LNCQVIGASVDSHFCHLAWINTPK	-0.0814339	0.0374765
Q9R1P0	LNEDMACSVAGITSDANVLTNELR	-0.0107983	-0.00346526
Q5SUR0	LNFSTPASTNIVSVCQAAGLR	-0.398763	0.00343629
P62754	LNISFPATGCQK	-0.229413	-0.21585
Q9CPY7	LNLPINIIGLAPLCENMPSGK	0.0326294	-0.651142
P46061	LNNCGMGIGGGK	0.548139	-0.364609
Q9D024	LNQENEHIYNLWCSGR	0.529392	-0.119766
Q8BJ71	LNQVCFDDDGTSSPQDR	0.000442851	-0.187672
Q8CGC7	LNQWCNVVR	-0.00225596	0.331933
Q8R016	LNSDPQFVLAQNVGTTHDLLDICLR	-0.267833	-0.267459
Q99JY9	LPACVVDCGTGYTK	0.138342	-0.15646
P35486	LPCIFICENNR	0.00436943	-0.0027228
Q8C878	LPEHCIEYVR	-0.177783	0.175317
Q9D0L8	LPENTPPCQQVDQPK	0.407066	-0.466891
Q6NZJ6	LPGINCGPDFTPSFANLGRPALSNR	-0.098102	-0.0342172
P80313	LPIGDVATQYFADRDMFCAGR	0.253398	-0.234259
P62192	LPLVTPHTQCR	-0.0109423	-0.00298935
Q8C156	LPPLMAQNLSIPLAFACLLHLANEK	-0.256546	-0.00119405
Q9DCL9	LPSGIGCSTILSPEGSAQFAAQIFGLNNHLVWAK	-0.0562399	-0.256469
Q68FD5	LPVVIGGLLDVDCSEDVIK	0.325363	-0.105382
Q8VE37	LPVVSSVACGASVGYAVSK	0.299469	0.00226676
B2RY56	LQAFGFCEYKEPESTLR	0.198688	-0.0721247
P30416	LQAFSAAIESCNK	-0.00580882	-0.000152194
Q80WQ2	LQCVPNPELLQTEDCLK	-0.175774	-0.0414291
Q00PI9	LQEALDAEMLEDEAGVGGAGPGGACK	0.208485	-0.154858
Q6PAR5	LQELESCSGLGSTSDDTDVR	0.665394	-0.0993769
Q9D0I9	LQEVFGCAIR	0.305256	0.0412423
P03975	LQGPPYAESPPCVVR	-1.91053	-0.155939
Q9QZ23	LQGSCTSCPSSIITLK	-0.236596	-0.0325587
P09671	LQIAACSNQDPLQGTTGLIPLLGIDVWEHAYYLQYK	0.0546202	-0.000496847
P54823	LQINQSIIFCNSSQR	0.00207801	0.112792
Q99L47	LQKPNAAIRDCDR	0.199682	-0.499979
Q91VI7	LQLEYCNLTATSCEPLASVLR	0.507934	-0.29883
P47802	LQLLCGEHKSENEEELEKELYQEAR	0.122731	0.102428
Q8VDD5	LQLQEQLQAETELCAEAEELR	-0.0200663	0.0367728
Q00724	LQNLDGTCADSYSFVFSR	0.783811	0.120869
Q9CR16	LQPIALSCVLNIGACK	-0.0750811	0.0833508
Q922B2	LQSGICHLFR	-0.216014	-0.208247
Q9Z1Z0	LQTENCELLQR	0.416511	-0.244796
Q8BTM8	LQVEPAVDTSGVQCYGPGIEGQGVFR	-0.288188	-0.176586
Q91VR5	LQVIVCSATLHSFDVK	0.0222084	0.0907888
Q6PB66	LQWFCDR	0.000888961	-0.145479
Q99PL5	LREAEETQNSLQAECDQYR	0.684898	-0.0439452
Q99MR6	LRECELSPGVNR	0.446325	-0.813246
P62702	LRECLPLIIFLR	0.0031864	-0.174954
Q8C052	LRGGEDEAVCAR	-0.06398	0.0389493
P19096	LRGYDYGPQFQGICEATLEGEQGK	-0.279118	-0.0484884
Q9JLI8	LRPLFEVCGEVVQIRPIFSNR	0.059748	-1.41969
P60766	LRPLSYPQTDVFLVCFSVVSPSSFENVK	0.632714	0.00017813
Q68FL6	LRQWNTLYLCGTDEYGTATETK	0.00293528	0.00493056
O55135	LSALGNVTTCNDYVALVHPDLDRETEEILADVLK	0.0778068	0.00428432
Q61553	LSCFAQSVSPAEK	-0.0838203	-0.000103479
Q9JHU4	LSCLPAFK	0.195427	-0.241618
P27612	LSCSLPGHELDVR	-0.0763556	0.249075
Q99LD8	LSDVTLVPVSCSELEK	-0.216826	-0.152555
Q8JZK9	LSIQCYLSALDR	-0.0188059	-0.0523942
Q9D0F9	LSLCGEESFGTGSDHIR	-0.117574	-0.0445252
P17225	LSLDGQNIYNACCTLR	-0.00803741	0.328371
Q8C1A5	LSLLCIDFNK	-0.0245953	-0.435012
Q9JK23	LSPTDVFCVFYQLK	-0.639395	0.00983952
Q8BLN5	LSQVPENCPDYQK	-0.166729	-0.0533222
Q8JZN5	LSSGEHIAAFCLTEPASGSDAASIQTR	0.0632157	-0.203979
Q1HFZ0	LSSPCIMVVNHDASSIPR	-0.144093	0.0129087
Q6ZQ38	LSTLCPSAVLQR	0.0704136	0.0844156
Q922Q8	LSTLPSDFCGLTHLVK	0.529546	0.00677011
Q9JIK5	LSVACFYGGTPYGGQIER	0.436675	-0.127837
Q6P4T2	LTAIDILTTCAADIQR	0.4448	0.867125
Q9DCE5	LTCLTVWLDR	0.27802	-0.179461
O88569	LTDCVVMR	0.427506	-0.213756
O88569	LTDCVVMRDPASK	0.427506	-0.179457
O88569	LTDCVVMRDPASKR	0.427506	0.169837
P17427	LTECLETILNK	-0.000168652	0.370156
P08113	LTESPCALVASQYGWSGNMER	0.382122	-0.14811
Q9WV98	LTETCFLDCVKDFTTR	0.185788	-0.00950298
Q9R0Q7	LTFSCLGGSDNFK	-0.0176997	0.276387
P18760	LTGIKHELQANCYEEVKDR	-0.247673	0.00328575
Q91V92	LTKPVVCWCIGTCATMFSSEVQFGHAGACANQASETAVAK	-0.00153033	-0.0559855
P80317	LTLACGGIALNSFDDLNPDCLGHAGLVYEYTLGEEK	0.169231	0.0596611
Q99PT1	LTLVCSTAPGPLELDLTGDLESFK	-0.0447383	-0.573336
Q99PT1	LTLVCSTAPGPLELDLTGDLESFKK	-0.0447383	-0.114251
Q60692	LTPIHDHIFCCR	-0.0551117	0.595068
Q80UG5	LTVIDTPGFGDHINNENCWQPIMK	0.00220157	-0.00922124
P42208	LTVVDTPGYGDAINCR	-0.0171071	-0.000452939
P11627	LVALQGQSLILECIAEGFPTPTIK	-1.31329	-0.203338
P17426	LVECLETVLNK	-0.0427879	0.0315445
Q8BH95	LVEEAIQCAEK	-0.295875	-0.00444183
Q61699	LVEHFCAEFK	1.19187	-0.135708
P97311	LVFLACHVAPTNPR	0.306068	0.0375014
Q99J09	LVFSPHSVPLLTSLSEDCSLAVLDSSLSEVFR	0.00176273	-0.500304
P61082	LVICPDEGFYK	0.0887266	0.158443
P62889	LVILANNCPALR	0.0398024	-0.101931
P49717	LVIWGTDVNVATCK	0.281952	-0.100863
Q8BGS2	LVNECLAEELPHIHAFEQK	-0.000553699	-0.125824
Q61171	LVQAFQYTDEHGEVCPAGWKPGSDTIKPNVDDSK	-0.198472	-0.451473
O08807	LVQAFQYTDKHGEVCPAGWKPGSETIIPDPAGK	0.316815	-0.731601
Q8R1F6	LVQGAEGGCHSEKEK	0.781734	-0.0182548
Q9Z0S1	LVQMSICSSLAR	-0.102712	0.181305
Q3V3R1	LVRGDAPECFVSPLAK	0.00846042	-0.514802
P11499	LVSSPCCIVTSTYGWTANMER	0.789696	-0.569278
Q91WU5	LVTADIITVENKELEGVLGDCR	-0.00537631	0.748128
P07901	LVTSPCCIVTSTYGWTANMER	0.933253	-0.00938144
Q9CQR6	LVTVWSAPNYCYR	0.156966	-0.97305
P60335	LVVPATQCGSLIGK	-0.360462	-0.123849
P10639	LVVVDFSATWCGPCK	0.257723	-0.218503
Q91WQ3	LVVVLCNLKPQK	0.181035	-0.122022
Q9D662	LWACNFCFQR	0.202032	-0.021671
Q01405	LWACNFCYQR	0.391106	-0.0849556
P08752	LWADHGVQACFGR	-0.0863613	0.103682
P63005	LWDFQGFECIR	0.466467	0.00247212
P18872	LWGDSGIQECFNR	-0.258259	-0.0670487
O55222	LWLDNTENDLNQGDDHGFSPLHWACR	-0.0858054	0.00106413
Q9DAW6	LWSVPDCSLLHTLR	-0.00446291	0.0167261
Q8VCB1	LWTHTSDQQVSAISNPSPCASVTAEGK	-0.191267	0.0867782
Q8K2Q7	LYAEAEALCK	0.0209255	1.07713
Q03265	LYCIYVAIGQK	0.371208	-0.129073
Q99L45	LYFLQCETCHSR	0.972407	-0.0371538
Q99LP6	LYGIQGFCK	0.0763778	0.221668
Q6PGB6	LYIMTLGCLAPYR	1.06029	-0.0046394
Q9Z2Q6	LYPWGIVEVENQAHCDFVK	-0.0997667	0.0304132
Q8BGQ7	LYVTYFGGDEAAGLEPDLECR	3.08843	-3.01455
Q99JX3	LYVYNTDTDNCR	0.281731	0.0509745
P46664	MCDLVSDFDGFSER	-0.361251	0.0455565
Q8VEK3	MCLFAGFQR	0.40095	-0.00713463
Q8BTM8	MDCQECPEGYR	-0.288188	0.0213503
Q91WK2	MDSLLIAGQINTYCQNIK	0.104511	-0.0948484
Q8VDD5	MEDGVGCLETAEEAK	-0.0200663	-0.0110383
P38647	MEEFKDQLPADECNK	0.26298	-0.131053
Q68FD5	MEGNAEESTLFCFAVR	0.325363	-0.0218484
O55143	MFILDKVEGDTCSLNEFSITGSTYAPIGEVQKDDK	0.218061	-0.286163
Q8BGQ7	MFVDEVVTGQECGVVLDK	3.08843	-3.01088
Q9WUA3	MGVEAVIALLEATPETPACVVSLR	-0.40147	-0.641656
P12970	MGVPYCIIK	-0.208476	-0.0296999
P50580	MGVVECAK	0.105597	-0.186809
Q05816	MIVECVMNNATCTR	-0.0970809	-0.0651084
P62754	MKLNISFPATGCQK	-0.229413	-0.137311
Q8BP67	MKVELCSFSGYK	-0.153327	0.0338246
P18760	MLPDKDCR	-0.247673	-0.0775619
Q9CU62	MNQVEDEVFEEFCR	0.233349	-0.393504
O88342	MTVNESEQLVSCSMDDTVR	0.190101	-0.11021
Q9D8W5	MVQQCCTYVEEITDLPVK	0.165973	-0.0149435
P63005	MVRPNQDGTLIASCSNDQTVR	0.466467	-0.267841
P31230	MVVLLCNLKPAK	-0.0192155	0.0434699
P59708	NACDHLSGFNVCNR	0.320734	-0.00598249
Q91YT0	NACGSDYDFDVFVVR	-0.396175	0.00114774
P28658	NACIECSVNQNSIR	0.247265	0.0929284
P63168	NADMSEEMQQDSVECATQALEK	-0.0407885	-0.153223
Q62383	NAFATPTISLQDSCDYLDR	0.354099	0.0119105
O89079	NAFYIGSYQQCINEAQR	0.0133453	0.296511
Q61753	NAGTCLSPAVIVGLLR	-0.247323	-0.180417
P80317	NAIDDGCVVPGAGAVEVALAEALIK	0.169231	0.00397729
Q9CZ13	NALVSHLDGTTPVCEDIGR	-0.269167	-0.000142033
Q9DBD5	NANSDVCAAALR	-0.248803	0.0139511
P13595	NAPTPQEFKEGEDAVIVCDVVSSLPPTIIWK	-0.367636	-0.71175
Q99J09	NASCTLSSAVHSQGVTR	0.00176273	0.213944
Q61553	NASCYFDIEWCDR	-0.0838203	-0.113457
Q61553	NASCYFDIEWCDRR	-0.0838203	-0.0161848
Q61699	NAVEECVYEFR	1.19187	0.238545
Q8VDD5	NCAAYLR	-0.0200663	0.0206223
Q08288	NCECLSCIDCGKDFWGDDYK	0.00244955	0.126235
Q9CVB6	NCFASVFEK	0.392153	0.00607051
Q9D0I9	NCGCLEASPSLEQLREENLK	0.305256	-0.123114
P58044	NCHLNENIDK	-1.18644	-0.22023
Q8R3Q6	NCIAQTSAVVK	-0.0143584	-0.249458
Q9DBH5	NCIDITGVR	0.334606	0.307771
Q6ZQ38	NCIGDFLK	0.0704136	0.139336
Q9CS42	NCIIVSPDAGGAK	0.0295879	-0.195933
P62242	NCIVLIDSTPYR	0.00101648	-0.265251
Q9QZQ8	NCLALADDR	-0.197366	0.154219
P97351	NCLTNFHGMDLTR	-0.0491254	-0.0012595
P68510	NCNDFQYESK	-0.0551268	0.0895207
Q9Z1N5	NCPHIVVGTPGR	0.302611	-0.0634518
Q8VDW0	NCPHVVVGTPGR	0.109427	-0.192056
Q9QUJ7	NCPLIDNICAFAK	0.576069	-1.01847
P41105	NCSSFLIK	-0.160987	1.14933
Q8WTY4	NCTCGLAEELER	0.00608365	-0.470371
Q8WTY4	NCTCGLAEELEREQSK	0.00608365	-0.179899
Q9D7G0	NCTIVSPDAGGAK	-0.26066	0.0791372
Q9R1P1	NCVAIAADRR	-0.0334081	0.0219086
P56391	NCWQNYLDFHR	-0.142447	0.381434
O35900	NDLSICGTLHSVDQYLNIK	0.173764	0.0518532
P10126	NDPPMEAAGFTAQVIILNHPGQISAGYAPVLDCHTAHIACK	-0.15845	0.0249436
Q8BP47	NDPSLPEPACVK	0.00782245	-0.176916
Q9WUM4	NDQCYDDIR	0.109061	0.168056
Q9Z2W0	NDSPCGTTIGPILASR	-0.07218	-0.412344
Q9R0P9	NEAIQAAHDSVAQEGQCR	0.00785829	-0.103009
Q6ZWX6	NECVVVIR	0.74176	-0.642374
B2RQC6	NERPDGVLLTFGGQTALNCGVELTK	-0.563093	0.0990395
Q9WUA3	NESCSVNYTTDFIYQLYSEEGK	-0.40147	-0.45123
O08749	NETLGGTCLNVGCIPSK	0.0957086	-0.142077
P70362	NFACLTTGDVIAINYNEK	0.238461	-0.097253
P48722	NFDEALVDYFCDEFK	0.359158	0.550796
P47791	NFDSLISSNCTEELENAGVEVLK	-0.201766	-0.00044739
Q8BMJ2	NFEASLDWLQEHACSR	-0.0156054	-0.0695677
Q00PI9	NFILDQCNVYNSGQR	0.208485	0.595957
O70133	NFLYAWCGK	0.222692	0.371441
Q3THK7	NFLYDIAGCSGNFTVQNR	0.0849106	0.988
Q9D0K2	NFNLPMCK	-0.00198201	-0.0477956
Q9DAU1	NHQEEDLTEFLCANHVLK	-0.135921	0.158812
Q8VDN2	NIAFFSTNCVEGTAR	0.843866	0.00441886
P48024	NICQFLIEIGLAK	0.654898	0.183177
P48024	NICQFLIEIGLAKDDQLK	0.654898	0.340319
P23116	NICQQVNIK	-0.00462619	-0.00953158
P62196	NIDINDVTPNCR	-0.000841984	0.0139852
Q9JII5	NIDPKPCTPR	0.0752403	0.0285611
Q61166	NIELICQENEGENDPVLQR	0.160788	0.0673116
Q9WUA2	NIFIECTGTDFTK	0.195621	-0.154933
Q9JHU4	NIHVCLGGLFVPEAYITATR	0.195427	-0.0739788
Q8C1A5	NILDFPQHVSPCK	-0.0245953	-0.391001
P54071	NILGGTVFREPIICK	-0.324277	-0.023808
P61971	NINDAWVCTNDMFR	-0.0434545	0.0813735
Q00612	NIQETCMSQTGWNR	-0.0604744	0.00334642
Q6PIC6	NITFFSTNCVEGTAR	-0.570732	0.329467
Q9CQN1	NIYYLCAPNR	-0.317346	0.0316622
Q61879	NKQGLETDNKELACEVK	0.173334	-0.00350887
Q9R1P3	NLADCLR	0.0432546	-0.16261
O70194	NLAMEATYINHNFSQQCLR	-0.15376	-0.207721
Q76MZ3	NLCSDDTPMVR	0.0291127	-0.089744
P05202	NLDKEYLPIGGLAEFCK	0.318155	-0.138872
P97315	NLDSTTVAVHGEEIYCK	0.177786	0.276983
Q9WTP6	NLETPSCK	0.190775	-0.099278
Q9ERK4	NLFEDQNTLTSICEK	0.0141291	0.02953
Q8JZQ9	NLFNVVDCK	0.0146969	0.00141217
Q9CRC8	NLGEVPQCVWR	-0.418441	-0.0881559
P80318	NLQDAMQVCR	0.00694566	0.187758
P47757	NLSDLIDLVPSLCEDLLSSVDQPLK	0.259337	-0.193006
P52293	NLTWTLSNLCR	0.193735	-0.0472952
P54823	NLVCTDLFTR	0.00207801	0.206579
Q8R059	NLVFSSSATVYGNPQYLPLDEAHPTGGCTNPYGK	-0.142766	-0.00508037
P97311	NLYHNLCTSLFPTIHGNDEVKR	0.306068	-0.0188868
Q8BMJ2	NMETFCEESR	-0.0156054	-0.0224577
Q9EPL8	NMITQYWPDREATPGDIAPYTIPEEDRHCIR	0.99803	-2.21865
P62281	NMSVHLSPCFR	-0.251945	-0.019685
Q8BU30	NNDLCYWVPEFVR	-0.0385665	-0.101612
Q61699	NNLGAEAPHQNGECHPNEK	1.19187	-0.30636
Q1HFZ0	NNSGEEFDCAFR	-0.144093	1.0221e-05
P62317	NNTQVLINCR	0.181083	-0.00572884
Q9JIH2	NNVLIVCVPNPPLDEK	0.482523	-0.0429009
Q7TMY8	NPDIFTEVANCCIR	-0.0462431	0.022449
Q8R3G1	NPDLCDFTIDHQSCSR	0.0352538	0.00875225
Q3UKJ7	NPEHFVVCNR	0.61574	-0.739694
Q8BQM4	NPVESIANEAVNVLWNVCECSGR	-0.000210037	0.204532
Q91VR5	NQALFPACVLK	0.0222084	-0.122257
Q99KN2	NQDDFECVTTLEGHENEVK	0.121404	-0.0544601
Q80X50	NQDECVIALHDCNGDVNR	-0.00490928	0.0171357
Q9ERG2	NQLLSCSADGTIR	-0.202918	7.8634
P14115	NQSFCPTVNLDK	-0.00123461	-0.413271
P14115	NQSFCPTVNLDKLWTLVSEQTR	-0.00123461	-0.406696
P25206	NREEPFSSEEIQACLSR	0.234743	-0.0819843
Q6P1B1	NSEYVAEPIQAYIIPSGDAHQSEYIAPCDCR	0.130673	-0.913504
Q6P1B1	NSEYVAEPIQAYIIPSGDAHQSEYIAPCDCRR	0.130673	-0.155146
P40124	NSLDCEIVSAK	-0.00453097	0.412839
Q8R5H1	NSNYCLPSYTAYK	0.00959204	-0.169814
Q9DBR1	NSPGCQVASNPR	-0.151146	0.132335
P47758	NSPSLLIACNK	0.291848	0.141912
Q3UFY7	NSSVCENSSYFQQLQNK	-0.702038	0.259238
Q01320	NSTECTLILTEGDSAK	0.305184	0.562148
B2RQC6	NSVTGGTAAFEPSLDYCVVK	-0.563093	-0.0842602
Q60597	NTFHKDVVVDLVCYR	-0.0235051	-0.0845157
P52480	NTGIICTIGPASR	-0.0249814	-0.126411
Q8K310	NTHCSSLPHYQK	-0.0045509	0.205799
Q5XJY5	NTLEWCLPVIDAK	0.170999	0.454703
Q9Z1F9	NTPSEPIHCIVWAK	0.432562	-0.547633
Q9DBG7	NVAADIAVQLCESVANKLEGK	0.487309	-0.339471
P62334	NVCTEAGMFAIR	0.132058	0.368119
Q9R0Q4	NVDAILEEYANCKK	2.48575	-2.81196
P13595	NVDKNDEAEYVCIAENK	-0.367636	0.0325167
Q3UFY8	NVDPFHIYFCNLK	-0.220676	-0.116774
A2APB8	NVEVCPFSFDTR	0.053401	0.182588
Q8BGQ7	NVGCLQEALQLATSFAQLR	3.08843	-2.91329
P63037	NVICDKCEGR	0.892057	0.122507
Q9QYJ0	NVLCSACSGQGGK	0.0165164	0.180876
Q68FL6	NVLITSALPYVNNVPHLGNIIGCVLSADVFAR	0.00293528	-0.290561
P26231	NVPILYTASQACLQHPDVAAYK	1.91849	-0.101744
O35343	NVPQEDICEDSDIDGDYR	0.67192	-0.294692
Q99LF4	NVTDVVNTCHDAGISK	-0.0936738	-0.0278306
Q99LF4	NVTDVVNTCHDAGISKK	-0.0936738	0.0555412
O08810	NVTLCGHLHHGK	0.72497	-0.0997556
O35344	NVTWVIVNLCR	0.0348481	1.08092
Q6ZQ38	NVVAECLGK	0.0704136	-0.262557
Q61316	NVVFVDMGHSAYQVSVCAFNK	0.336149	0.0260335
P97770	NWNLYPACLR	-0.0907251	-0.0962162
Q5XJY5	NYCNIQVTK	0.170999	-0.0117318
O55143	NYLEQPGKECVQPATK	0.218061	-0.662593
O88441	NYSNLLAFCR	-0.00531143	0.216534
Q02053	PAQLHIGFQALHQFCALHNQPPRPR	0.417007	-0.306126
P24527	PEVADTCSLASPASVCR	0.0147891	-0.517007
Q9CY58	PGHLQEGFGCVVTNR	0.0957148	-0.194961
Q9CY58	PGHLQEGFGCVVTNRFDQLFDDESDPFEVLK	0.0957148	-0.149708
O08997	PKHEFSVDMTCEGCAEAVSR	-0.388439	0.340434
P52480	PKPHSEAGTAFIQTQQLHAAMADTFLEHMCR	-0.0249814	-0.248233
Q9Z1D1	PTGDFDSKPSWADQVEEEGEDDKCVTSELLK	0.000808203	-0.300217
Q01853	QAAPCVLFFDELDSIAK	0.302366	-0.158264
P40142	QAFTDVATGSLGQGLGAACGMAYTGK	-0.265669	-0.0567342
P63323	QAHLCVLASNCDEPMYVK	-0.0373618	-0.19066
Q3UA06	QALPCVAESPAVHVEVLQR	-0.519573	0.00391736
Q9CQ60	QALQGDAVPVFDLLILGVGPDGHTCSLFPDHPLLQER	-0.36262	-0.646264
Q8QZT1	QATLGAGLPISTPCTTVNK	-0.227547	-0.0238911
Q62193	QAVDFLCNEGHIYSTVDDDHFK	-0.0120914	0.0143686
P03975	QCADSFIPR	-1.91053	0.805072
P03975	QCADSFIPREEQR	-1.91053	0.064874
Q99NB9	QCCGTDGVEANYIK	0.222904	0.193109
Q922B2	QCFLVLR	-0.216014	0.000220988
P23116	QCLDLLR	-0.00462619	0.101716
Q3TXS7	QCVENADLPEGEKKPIDQR	0.360601	-0.406489
P70168	QDENDDDDDWNPCK	0.191949	-0.478533
P14873	QDVDLCLVSSCEFK	-0.279515	-0.180044
Q99KP6	QELSHALYQHDAACR	0.0942538	0.324319
Q8CGC7	QFAYQCSWGLTTR	-0.00225596	0.198745
Q80SZ7	QFCLQNAQHDPLLTGVSSSTNPFRPQK	-0.0014201	-0.0687697
Q9D1L0	QFLECAQNQSDVK	-0.698264	0.729122
P30285	QFLSGLDFLHANCIVHR	-0.000801714	0.00983019
P13864	QFSTLIPWCLPHTGNR	0.00696406	-0.248872
Q99LC5	QFSYTHICAGASAFGK	0.173999	0.491405
Q8BMJ2	QGDSCESIIR	-0.0156054	-0.00139078
Q6PIP5	QGELLRDPAQCAAIAER	-0.0911291	-0.4308
Q6ZQ38	QGGLLVNFHPSILTCLLPQLTSPR	0.0704136	-0.811844
Q3U1J4	QGQGQLVTCSGAFK	0.363086	0.000497765
Q9CZD3	QHFIQEEQILEIDCTMLTPEPVLK	0.154595	0.0205144
P24527	QHPYLFSQCQAIHCR	0.0147891	-0.00250134
Q9DBC7	QIQCLQK	1.96587	-0.00429877
O88544	QIQSLCFQVNNLLEK	0.208311	-0.102065
P15331	QIQSLTCEVDGLR	-0.175436	0.0632994
P15331	QIQSLTCEVDGLRGTNEALLR	-0.175436	0.166642
Q9CQR6	QITQVYGFYDECQTK	0.156966	-0.341302
P42932	QITSYGETCPGLEQYAIK	0.166672	-0.0827182
P42932	QITSYGETCPGLEQYAIKK	0.166672	0.376129
Q8BJY1	QIVYCIGGENLSVAK	-0.217024	-0.000318603
Q61553	QIWTLEQPPDEAGSAAVCLR	-0.0838203	-0.338972
Q9QYI3	QLEDAIEDCTNAVK	0.156183	-0.0910863
Q9CR26	QLGDNEAVTQEIVGCAHLENYALK	-0.0668705	0.0117704
P50396	QLICDPSYIPDR	-0.0254387	-0.158831
Q61598	QLICDPSYVK	-0.00968473	-0.0335502
O35218	QLIIVHGPPEASQDLAECCR	-0.117653	0.177999
P05064	QLLLTADDRVNPCIGGVILFHETLYQK	-0.154844	-0.0049352
O88544	QLLTDFCTHLPNLPDSTAK	0.208311	-0.412188
Q9JIF0	QLVTNACLIK	-0.129344	0.193909
Q922B2	QMCICADFEK	-0.216014	-0.000494765
P47757	QMEKDETVSDCSPHIANIGR	0.259337	-0.123447
Q9QUR6	QNCFDDFQCAAEYLIK	0.154404	-0.056751
O35286	QNHESVQWCYDNFINYR	0.200578	0.586474
Q61753	QNLSKEELIAELQDCEGLIVR	-0.247323	0.17306
Q922D8	QNVFACVR	-0.065975	0.47653
P06801	QQLNIHGLLPPCIISQELQVLR	0.00671801	-0.0373661
P84091	QSIAIDDCTFHQCVR	0.214723	-0.0349985
Q6P5E4	QTCDLDTLESLLLTAADRPKPLLFK	0.192263	-0.687032
Q9JK23	QTETSLEAVLLETHPCSK	-0.639395	-0.0109858
P37913	QTFCEVPDLDR	0.0159947	1.44027
Q9R0P9	QTIGNSCGTIGLIHAVANNQDKLEFEDGSVLK	0.00785829	0.000468338
O55135	QTVADQVLVGSYCVFSNQGGLVHPK	0.0778068	-0.421793
Q99KP6	QVASHVGLHSASIPGILALDLCPSDTNK	0.0942538	0.000859554
Q9CPY7	QVIDCQLADVNNLGK	0.0326294	-0.0937018
Q9DCC4	QVLASAPTDNNLCHFR	-0.381117	-0.131517
P62245	QVLIRPCSK	0.253452	-0.839887
Q64737	QVLVAPGNAGTACAGK	-0.271043	-0.276627
Q9D0R2	QVMVVPVGPTCDEYAQK	-0.093373	0.655117
P20152	QVQSLTCEVDALK	0.291826	0.0144486
P20152	QVQSLTCEVDALKGTNESLER	0.291826	0.0665211
Q921I2	QVTLSDLYCLDLHK	-0.164845	-0.0436418
Q99JI6	QWNNCAFLESSAK	0.299668	0.198017
Q9WVA4	QYDADLEQILIQWITTQCR	0.203211	0.0553513
P29758	QYFDFLSAYGAVSQGHCHPK	-0.0926048	-0.083397
Q99JI4	QYLFSLYECR	0.246459	0.117082
O55131	QYPWGVAEVENGEHCDFTILR	-0.01498	-0.328307
[truncated: 881 more rows]

## Sheet: Fig. 2C
Protein Accession	Interaction Degree	Max. Corrected Cys Ratio
P62245	26	-0.839887
Q9D753	6	-0.789525
Q3THG9	1	-0.636465
O88685	19	-0.699494
P61620	10	-0.625036
Q05D44	22	0.635017
P37913	9	1.44027
Q8JZQ9	34	-0.825983
Q91VI7	1	-0.755276
P83940	6	2.17396
Q6PAR5	3	-0.935898
B2RQC6	9	0.76423
Q9Z130	12	3.68568
Q8BG32	13	-0.814427
P25206	14	1.10615
Q3UFY7	5	0.721444
Q8CBY8	2	-0.682135
P97310	9	-0.918354
P10518	3	1.27123
P45591	8	-1.03201
P30999	6	1.48216
P16546	13	-1.15989
O35286	25	0.586474
Q7TPV4	22	0.479841
P60335	14	-0.702601
Q9DC61	8	-2.491
Q08943	21	-1.9949
Q921F4	10	-1.12762
P62774	1	-0.707685
Q9CPY7	8	-0.651142
Q8BQ47	1	-0.81281
P67984	17	-1.48489
Q9Z1G4		-1.66273
Q9D0R8	1	1.01437
Q920E5	6	2.2519
P60766	22	0.526214
P48774	5	-0.612715
Q8R332	7	-0.71364
Q9Z2I9	8	-0.673285
Q99PV0	26	-2.78308
P30416	6	0.583776
P55264	8	-0.919007
Q8BHN3	2	-1.45243
P12382	10	1.26161
Q8K1R3	13	0.545037
P56394	6	1.47445
Q8JZK9	10	-0.773257
Q8K2Q7	2	1.07713
P56873		-0.909351
O35344	12	1.08092
Q921J4	6	0.469412
Q8K2V6	3	-0.791221
Q5SUR0	11	0.820551
O88342	9	1.47099
Q61024	11	0.972541
P21278	3	-0.6503
Q6PFD9	14	-0.826561
P58252	38	-0.598384
Q64337	14	-1.0715
O35218	15	0.545393
Q7TNE3		0.493057
Q60692	10	0.595068
P62196	18	0.770864
Q01320	14	0.562148
P97742	7	-0.705172
Q9JMA1	16	0.867298
P26039	11	0.825485
P19096	15	-0.84305
P47955	9	-0.680792
Q99M87	9	0.814415
Q99PG2		-0.818404
Q64514	2	-0.738115
Q99MR6	13	-0.813246
P50431	15	-1.10889
Q00PI9	1	0.595957
Q61543	1	1.14735
O08749	16	-0.700993
P41105	18	1.14933
P05064	12	0.545713
Q11136	4	1.59091
Q9WTM5	23	-2.03776
Q6P5E4	4	-0.687032
P56960	20	0.756304
P62141	14	0.746645
Q60972	14	-0.926166
Q8K009	3	0.824377
P11499	42	-0.69936
P40336	3	-1.05704
Q9Z0W3	9	0.636435
Q99KK7	4	0.514878
Q01405	6	-1.02592
Q8BGQ7	16	-4.06835
O70318	3	1.02281
Q8BMF4	15	1.46997
Q9Z1N5	29	-0.633474
Q9CXT8	17	0.48439
Q9D6R2	13	1.36203
Q91Z31	9	0.577012
Q9EPL8	12	-2.21865
Q924C1	18	2.95127
Q8BMA6	9	0.518409
Q6P4T2	15	0.867125
Q9CR67		3.6904
O08709	7	0.946871
Q8K2T1	3	-0.928972
Q9DCL9	13	0.766734
Q3THK7	30	0.988
P20108	11	-0.791088
O09172	5	0.482743
P48024	12	0.520781
Q9DCH4	23	-0.618017
Q7TNC4	5	-0.915049
O55091	1	-1.01624
Q91ZW3	15	-1.34453
P63085	19	0.985891
Q8WTY4	5	-0.651644
Q9WUA3	11	0.847104
P70677	23	1.44504
O08807	5	-0.731601
Q7TPR4	12	0.492499
P70460	8	-0.948492
Q9WTQ5	1	-0.632754
Q9Z1Z0	5	-0.624042
P62874	5	-0.83548
Q99LC5	12	0.491405
Q9WVJ2	8	1.82776
P26883	6	0.511689
Q9JKF1	14	1.73666
Q8VEA4	5	0.646392
Q8K3J1	14	-1.261
Q8C0C7	12	-0.65627
Q6ZWX6	24	-1.02929
Q9EQ61	17	1.22531
Q9JLI8	5	-1.41969
Q9ERG2	2	7.8634
Q9CQW1	4	-0.785843
Q9QUI0	23	0.486194
O08528	11	0.55863
Q9WU78	7	-0.608362
Q8C878	11	0.511201
Q61191	8	-0.699998
P48722	13	0.550796
Q9QYA2	19	-0.825833
Q9QX47	1	-3.07281
Q9ER72	31	-0.799599
P54728	12	0.540407
P37040	3	-0.671425
Q8VDP4	4	0.538493
Q6PB66	8	0.471469
O08582	5	-0.636002
Q99LN9	9	3.04331
Q8K298	9	-0.691321
Q8CIG8	21	-0.829764
Q99ME9	18	1.33753
P13439	13	-1.05293
Q8BYA0	1	-1.70176
Q9Z2H5	2	0.610337
Q99K48	9	-1.46702
Q61739	6	3.77364
Q9R0Q4	5	-2.81196
Q9CQR6	4	-0.97305
Q99JB2	6	1.05625
Q8CHW4	8	-0.769469
Q3UI43	1	1.03847
P16627	20	-5.63985
Q91YT7	4	0.79033
Q9CZR8	16	2.77103
Q9JMH6	11	-0.616547
Q8BLN5	8	-0.698673
Q91V12	1	0.652015
P17426	4	0.809981
P60487	1	-0.647966
Q99LF4	3	0.479621
Q922D8	10	0.836029
Q9Z1Q5		-0.60084
Q05816	5	-1.5268
Q791V5		0.518236
P14873	3	0.787491
Q9D1L0	3	0.837561
P97379	9	0.474454
P61600	1	0.482989
Q9CXI5	4	0.655043
Q9CR98	2	0.523224
Q80Y81	13	1.67885
P56399	9	-0.604701
O88712	6	0.596491
Q9DBR0	2	-1.68881
P16014		-0.778638
P28474	6	1.63239
Q9CQ60	1	-0.646264
Q9CQV8	19	1.03956
Q8K1M6	20	0.918931
P61965	14	0.570141
Q61164	6	-0.887465
Q8K2D6	5	0.639035
Q9JIF0	15	0.821685
Q925I1	7	-0.673439
Q8BWZ3	2	-0.605261
Q61171	11	0.541198
P61979	22	-1.96055
Q9D0R2	16	0.655117
Q9EQH3	9	0.709967
Q6P5D8	3	0.514719
Q60973	16	-0.788877
O55143	3	-0.662593
Q9DAK9	4	0.769237
Q8VEK3	18	-0.616253
Q8BIQ5	10	1.96328
Q9D5T0	2	1.02467
Q9D8N0	37	1.10637
P13595	3	-0.71175
Q62318	12	0.689364
O55201	11	0.615896
Q505F5	11	1.01394
Q91VC3	32	0.646069
Q9D2Y4	4	-0.615468
Q8K2I1	2	-1.02775
Q78PY7	8	0.923774
Q8K2B3	20	-1.62246
P10605	3	-0.620936
Q9JKV1	10	-0.727911
Q9DCT8	1	-0.603276
Q9D7N3	12	-1.29253
Q9QUJ7	5	-1.01847
Q9QWT9	7	-0.697524
P17710	7	-0.625458
Q9R0P5	8	0.677767
Q61595	4	0.583271
Q91V92	22	1.32802
Q80VJ3		-0.718037
Q99LX0	21	0.598591
P27612	5	1.76373
P10126	28	-0.901072
P62307	21	0.546717
Q68FD5	15	0.546717
Q6ZQ38	6	-0.811844
Q91WU5	2	0.748128
Q80Y14	7	-0.793735
Q8CGK3	14	-0.709454
Q6PGC1	11	0.921872
Q99KV1	8	-0.629225
Q60930	13	-0.790629
Q9D0M0	7	-1.83101
Q9D2R0	6	1.01313
Q9CZW4	6	-0.86931
Q3UKJ7	4	-0.739694
P26369	19	0.504546
Q6P1B1	2	-0.913504
Q6P5B0	14	0.983829
Q9D7N9	2	-1.13887
Q9CY27	5	-0.836182
Q99MN1	28	-0.63396

## Sheet: Fig. 2D
Category	Search Type	GO Term ID	GO Term Label	Log2 Fold Enrichment
Changed	Bio Process	GO:0019725	cellular homeostasis	1.40263
Changed	Bio Process	GO:0006637	acyl-CoA metabolic process	1.83559
Changed	Bio Process	GO:0045944	positive regulation of transcription by RNA polymerase II	1.32102
Changed	Bio Process	GO:0072330	monocarboxylic acid biosynthetic process	2.42055
Changed	Bio Process	GO:0006575	cellular modified amino acid metabolic process	1.57255
Changed	Mol Function	GO:0016874	ligase activity	1.15752
Changed	Mol Function	GO:0008270	zinc ion binding	2.02823
Changed	Mol Function	GO:0004332	fructose-bisphosphate aldolase activity	2.42055
Changed	Mol Function	GO:0043022	ribosome binding	1.83559
Changed	Mol Function	GO:0019200	carbohydrate kinase activity	1.83559
Protected	Bio Process	GO:0090502	RNA phosphodiester bond hydrolysis, endonucleolytic	3.04819
Protected	Bio Process	GO:0002376	immune system process	2.56277
Protected	Bio Process	GO:0009185	ribonucleoside diphosphate metabolic process	1.9778
Protected	Bio Process	GO:0009179	purine ribonucleoside diphosphate metabolic process	1.9778
Protected	Bio Process	GO:0009135	purine nucleoside diphosphate metabolic process	1.9778
Protected	Bio Process	GO:0006757	ATP generation from ADP	1.9778
Protected	Bio Process	GO:0006096	glycolytic process	1.9778
Protected	Bio Process	GO:0046031	ADP metabolic process	1.9778
Protected	Bio Process	GO:0006165	nucleoside diphosphate phosphorylation	1.87827
Protected	Bio Process	GO:0043065	positive regulation of apoptotic process	3.2002
Protected	Bio Process	GO:0009132	nucleoside diphosphate metabolic process	1.6977
Protected	Mol Function	GO:0004332	fructose-bisphosphate aldolase activity	3.37012
Protected	Mol Function	GO:0016836	hydro-lyase activity	2.08472
Protected	Mol Function	GO:0019200	carbohydrate kinase activity	2.37012
Protected	Cell Component	GO:0030425	dendrite	2.08472
Protected	Cell Component	GO:0005829	cytosol	0.680823
Exposed	Bio Process	GO:0006637	acyl-CoA metabolic process	2.48543
Exposed	Bio Process	GO:0006414	translational elongation	1
Exposed	Bio Process	GO:0019725	cellular homeostasis	1.63743
Exposed	Bio Process	GO:0090307	mitotic spindle assembly	3.80735
Exposed	Bio Process	GO:0006473	protein acetylation	2.22239
Exposed	Bio Process	GO:0006355	regulation of transcription, DNA-templated	1.01886
Exposed	Mol Function	GO:0043022	ribosome binding	2.80735
Exposed	Mol Function	GO:0005524	ATP binding	1.95936
Exposed	Mol Function	GO:0045182	translation regulator activity	1.44478
Exposed	Mol Function	GO:0052689	carboxylic ester hydrolase activity	2.58496
Exposed	Mol Function	GO:0016874	ligase activity	1.22239
Exposed	Mol Function	GO:0016887	ATPase activity	1.02308
Exposed	Cell Component	GO:0034399	nuclear periphery	3.22239
Exposed	Cell Component	GO:0005811	lipid droplet	3.22239
Exposed	Cell Component	GO:0031248	protein acetyltransferase complex	2.22239

## Sheet: Fig. 3A
Proteins	Degree	Celastrol	MG132	Novobiocin	Staurosporine	Ver155008
O08553	1	TRUE	FALSE	FALSE	FALSE	FALSE
Q7TNC4	1	FALSE	TRUE	FALSE	FALSE	FALSE
Q8BLN5	1	FALSE	TRUE	FALSE	FALSE	FALSE
Q8C0C7	1	FALSE	TRUE	FALSE	FALSE	FALSE
Q8JZQ9	1	FALSE	TRUE	FALSE	FALSE	FALSE
Q8K009	1	FALSE	TRUE	FALSE	FALSE	FALSE
Q91V12	1	FALSE	TRUE	FALSE	FALSE	FALSE
Q99KV1	1	FALSE	TRUE	FALSE	FALSE	FALSE
Q99LC5	1	FALSE	TRUE	FALSE	FALSE	FALSE
Q99LF4	1	FALSE	TRUE	FALSE	FALSE	FALSE
Q99LX0	1	FALSE	TRUE	FALSE	FALSE	FALSE
Q99MN1	1	FALSE	TRUE	FALSE	FALSE	FALSE
Q9CQV8	1	FALSE	TRUE	FALSE	FALSE	FALSE
Q9CR67	1	FALSE	TRUE	FALSE	FALSE	FALSE
Q9CXI5	1	FALSE	TRUE	FALSE	FALSE	FALSE
Q9CXT8	1	FALSE	TRUE	FALSE	FALSE	FALSE
Q9D0R2	1	FALSE	TRUE	FALSE	FALSE	FALSE
Q9DCT8	1	FALSE	TRUE	FALSE	FALSE	FALSE
Q9EQH3	1	FALSE	TRUE	FALSE	FALSE	FALSE
Q9JKV1	1	FALSE	TRUE	FALSE	FALSE	FALSE
Q9JMH6	1	FALSE	TRUE	FALSE	FALSE	FALSE
Q9WVJ2	1	FALSE	TRUE	FALSE	FALSE	FALSE
Q9Z130	1	FALSE	TRUE	FALSE	FALSE	FALSE
Q9Z1G4	1	FALSE	TRUE	FALSE	FALSE	FALSE
Q9Z1N5	1	FALSE	TRUE	FALSE	FALSE	FALSE
O08997	1	FALSE	FALSE	TRUE	FALSE	FALSE
O88543	1	FALSE	FALSE	TRUE	FALSE	FALSE
P06801	1	FALSE	FALSE	TRUE	FALSE	FALSE
Q78PY7	1	FALSE	TRUE	FALSE	FALSE	FALSE
P16045	1	FALSE	FALSE	TRUE	FALSE	FALSE
Q6PB66	1	FALSE	TRUE	FALSE	FALSE	FALSE
Q6P4T2	1	FALSE	TRUE	FALSE	FALSE	FALSE
O88712	1	FALSE	TRUE	FALSE	FALSE	FALSE
P10518	1	FALSE	TRUE	FALSE	FALSE	FALSE
P13595	1	FALSE	TRUE	FALSE	FALSE	FALSE
P17710	1	FALSE	TRUE	FALSE	FALSE	FALSE
P25206	1	FALSE	TRUE	FALSE	FALSE	FALSE
Q9R1P1	1	FALSE	FALSE	FALSE	FALSE	TRUE
P27612	1	FALSE	TRUE	FALSE	FALSE	FALSE
P37040	1	FALSE	TRUE	FALSE	FALSE	FALSE
P37913	1	FALSE	TRUE	FALSE	FALSE	FALSE
P61965	1	FALSE	TRUE	FALSE	FALSE	FALSE
P62141	1	FALSE	TRUE	FALSE	FALSE	FALSE
P62774	1	FALSE	TRUE	FALSE	FALSE	FALSE
P62874	1	FALSE	TRUE	FALSE	FALSE	FALSE
P63085	1	FALSE	TRUE	FALSE	FALSE	FALSE
P67984	1	FALSE	TRUE	FALSE	FALSE	FALSE
P70460	1	FALSE	TRUE	FALSE	FALSE	FALSE
P70677	1	FALSE	TRUE	FALSE	FALSE	FALSE
P97310	1	FALSE	TRUE	FALSE	FALSE	FALSE
Q00PI9	1	FALSE	TRUE	FALSE	FALSE	FALSE
Q01320	1	FALSE	TRUE	FALSE	FALSE	FALSE
Q05816	1	FALSE	TRUE	FALSE	FALSE	FALSE
Q08943	1	FALSE	TRUE	FALSE	FALSE	FALSE
Q3THK7	1	FALSE	TRUE	FALSE	FALSE	FALSE
Q60692	1	FALSE	TRUE	FALSE	FALSE	FALSE
Q61024	1	FALSE	TRUE	FALSE	FALSE	FALSE
Q61171	1	FALSE	TRUE	FALSE	FALSE	FALSE
Q64514	1	FALSE	TRUE	FALSE	FALSE	FALSE
Q6P5E4	1	FALSE	TRUE	FALSE	FALSE	FALSE
Q9QYF1	1	TRUE	FALSE	FALSE	FALSE	FALSE
P26638	1	FALSE	FALSE	TRUE	FALSE	FALSE
P46471	1	FALSE	FALSE	TRUE	FALSE	FALSE
P70404	1	FALSE	FALSE	FALSE	TRUE	FALSE
Q60676	1	FALSE	FALSE	FALSE	TRUE	FALSE
Q8BGS2	1	FALSE	FALSE	FALSE	TRUE	FALSE
Q8BVI4	1	FALSE	FALSE	FALSE	TRUE	FALSE
Q8R5C5	1	FALSE	FALSE	FALSE	TRUE	FALSE
Q9CXF4	1	FALSE	FALSE	FALSE	TRUE	FALSE
Q9CZW5	1	FALSE	FALSE	FALSE	TRUE	FALSE
Q9WUA2	1	FALSE	FALSE	FALSE	TRUE	FALSE
O35215	1	FALSE	FALSE	FALSE	FALSE	TRUE
P17427	1	FALSE	FALSE	FALSE	FALSE	TRUE
P17751	1	FALSE	FALSE	FALSE	FALSE	TRUE
P24547	1	FALSE	FALSE	FALSE	FALSE	TRUE
P49718	1	FALSE	FALSE	FALSE	FALSE	TRUE
P80313	1	FALSE	FALSE	FALSE	FALSE	TRUE
P80314	1	FALSE	FALSE	FALSE	FALSE	TRUE
Q3UPL0	1	FALSE	FALSE	FALSE	FALSE	TRUE
Q62446	1	FALSE	FALSE	FALSE	FALSE	TRUE
Q8BJ71	1	FALSE	FALSE	FALSE	FALSE	TRUE
Q8BP67	1	FALSE	FALSE	FALSE	FALSE	TRUE
Q8CH18	1	FALSE	FALSE	FALSE	FALSE	TRUE
Q8R180	1	FALSE	FALSE	FALSE	FALSE	TRUE
Q91YT0	1	FALSE	FALSE	FALSE	FALSE	TRUE
Q99JI4	1	FALSE	FALSE	FALSE	FALSE	TRUE
Q99JX3	1	FALSE	FALSE	FALSE	FALSE	TRUE
Q99P88	1	FALSE	FALSE	FALSE	FALSE	TRUE
Q9DBC7	1	FALSE	FALSE	FALSE	FALSE	TRUE
Q9ERU9	1	FALSE	FALSE	FALSE	FALSE	TRUE
P47791	1	FALSE	FALSE	FALSE	TRUE	FALSE
P42932	1	FALSE	FALSE	TRUE	FALSE	FALSE
P10639	1	FALSE	FALSE	FALSE	TRUE	FALSE
O89079	1	FALSE	FALSE	FALSE	TRUE	FALSE
P51660	1	FALSE	FALSE	TRUE	FALSE	FALSE
P54823	1	FALSE	FALSE	TRUE	FALSE	FALSE
P60122	1	FALSE	FALSE	TRUE	FALSE	FALSE
P62192	1	FALSE	FALSE	TRUE	FALSE	FALSE
P62631	1	FALSE	FALSE	TRUE	FALSE	FALSE
P62869	1	FALSE	FALSE	TRUE	FALSE	FALSE
P62918	1	FALSE	FALSE	TRUE	FALSE	FALSE
P70168	1	FALSE	FALSE	TRUE	FALSE	FALSE
P80315	1	FALSE	FALSE	TRUE	FALSE	FALSE
Q3UDE2	1	FALSE	FALSE	TRUE	FALSE	FALSE
Q60597	1	FALSE	FALSE	TRUE	FALSE	FALSE
Q61207	1	FALSE	FALSE	TRUE	FALSE	FALSE
Q61425	1	FALSE	FALSE	TRUE	FALSE	FALSE
Q61655	1	FALSE	FALSE	TRUE	FALSE	FALSE
Q61753	1	FALSE	FALSE	TRUE	FALSE	FALSE
Q62193	1	FALSE	FALSE	TRUE	FALSE	FALSE
Q8BMJ3	1	FALSE	FALSE	TRUE	FALSE	FALSE
Q8BP47	1	FALSE	FALSE	TRUE	FALSE	FALSE
Q8BU30	1	FALSE	FALSE	TRUE	FALSE	FALSE
Q8BWY3	1	FALSE	FALSE	TRUE	FALSE	FALSE
Q8C1A5	1	FALSE	FALSE	TRUE	FALSE	FALSE
Q8C2Q3	1	FALSE	FALSE	TRUE	FALSE	FALSE
Q9CQ71	1	FALSE	FALSE	TRUE	FALSE	FALSE
Q9CQM5	1	FALSE	FALSE	TRUE	FALSE	FALSE
Q9CT10	1	FALSE	FALSE	TRUE	FALSE	FALSE
Q9DBH5	1	FALSE	FALSE	TRUE	FALSE	FALSE
Q9WUK2	1	FALSE	FALSE	TRUE	FALSE	FALSE
P07901	1	FALSE	FALSE	FALSE	TRUE	FALSE
Q9D8E6	1	TRUE	FALSE	FALSE	FALSE	FALSE
P26883	1	FALSE	TRUE	FALSE	FALSE	FALSE
Q9Z1Z2	1	FALSE	FALSE	FALSE	FALSE	TRUE
Q60715	1	TRUE	FALSE	FALSE	FALSE	FALSE
Q9CZ13	1	TRUE	FALSE	FALSE	FALSE	FALSE
P09411	1	TRUE	FALSE	FALSE	FALSE	FALSE
Q61316	1	TRUE	FALSE	FALSE	FALSE	FALSE
Q9CQI6	1	TRUE	FALSE	FALSE	FALSE	FALSE
Q9CQ65	1	TRUE	FALSE	FALSE	FALSE	FALSE
Q9CPW4	1	TRUE	FALSE	FALSE	FALSE	FALSE
Q99P72	1	TRUE	FALSE	FALSE	FALSE	FALSE
Q99MD9	1	TRUE	FALSE	FALSE	FALSE	FALSE
Q99JX4	1	TRUE	FALSE	FALSE	FALSE	FALSE
Q921F2	1	TRUE	FALSE	FALSE	FALSE	FALSE
Q6NVF9	1	TRUE	FALSE	FALSE	FALSE	FALSE
P38647	1	TRUE	FALSE	FALSE	FALSE	FALSE
Q6PGB6	1	TRUE	FALSE	FALSE	FALSE	FALSE
P15331	1	TRUE	FALSE	FALSE	FALSE	FALSE
P30681	1	TRUE	FALSE	FALSE	FALSE	FALSE
Q80TB8	1	TRUE	FALSE	FALSE	FALSE	FALSE
Q80UG5	1	TRUE	FALSE	FALSE	FALSE	FALSE
Q8BFY9	1	TRUE	FALSE	FALSE	FALSE	FALSE
Q8K310	1	TRUE	FALSE	FALSE	FALSE	FALSE
P23492	1	TRUE	FALSE	FALSE	FALSE	FALSE
Q3V3R1	1	TRUE	FALSE	FALSE	FALSE	FALSE
Q9D358	1	TRUE	FALSE	FALSE	FALSE	FALSE
Q8CAQ8	1	TRUE	FALSE	FALSE	FALSE	FALSE
P80318	1	TRUE	FALSE	FALSE	FALSE	FALSE
P54103	1	TRUE	FALSE	FALSE	FALSE	FALSE
O89017	1	TRUE	FALSE	FALSE	FALSE	FALSE
P62334	1	TRUE	FALSE	FALSE	FALSE	FALSE
P70698	1	TRUE	FALSE	FALSE	FALSE	FALSE
O08810	1	TRUE	FALSE	FALSE	FALSE	FALSE
O70133	1	TRUE	FALSE	FALSE	FALSE	FALSE
O35465	1	TRUE	FALSE	FALSE	FALSE	FALSE
P50431	2	TRUE	TRUE	FALSE	FALSE	FALSE
P52293	2	TRUE	FALSE	TRUE	FALSE	FALSE
Q9DC61	2	FALSE	TRUE	FALSE	FALSE	TRUE
Q6P5F9	2	TRUE	FALSE	FALSE	FALSE	TRUE
Q9D819	2	TRUE	FALSE	TRUE	FALSE	FALSE
D3Z7P3	2	FALSE	FALSE	FALSE	TRUE	TRUE
O55125	2	FALSE	FALSE	FALSE	TRUE	TRUE
P35700	2	TRUE	FALSE	TRUE	FALSE	FALSE
P62307	2	TRUE	TRUE	FALSE	FALSE	FALSE
P62281	2	TRUE	FALSE	TRUE	FALSE	FALSE
P61982	2	TRUE	FALSE	FALSE	FALSE	TRUE
P28352	2	TRUE	FALSE	TRUE	FALSE	FALSE
P27659	2	TRUE	FALSE	TRUE	FALSE	FALSE
Q922D8	2	FALSE	TRUE	FALSE	FALSE	TRUE
Q91VI7	2	FALSE	TRUE	FALSE	FALSE	TRUE
Q8BTM8	2	TRUE	FALSE	FALSE	TRUE	FALSE
P61979	2	TRUE	TRUE	FALSE	FALSE	FALSE
Q99PV0	2	FALSE	TRUE	FALSE	FALSE	TRUE
P97311	2	FALSE	FALSE	TRUE	FALSE	TRUE
P63158	2	TRUE	FALSE	FALSE	FALSE	TRUE
P97493	2	TRUE	FALSE	TRUE	FALSE	FALSE
P97315	2	TRUE	FALSE	FALSE	TRUE	FALSE
Q8QZT1	2	FALSE	FALSE	TRUE	FALSE	TRUE
P08752	2	FALSE	FALSE	TRUE	FALSE	TRUE
P59325	2	FALSE	FALSE	TRUE	FALSE	TRUE
P47955	2	TRUE	TRUE	FALSE	FALSE	FALSE
Q9CQ92	2	FALSE	FALSE	TRUE	FALSE	TRUE
P80317	2	TRUE	FALSE	FALSE	FALSE	TRUE
P80316	2	TRUE	FALSE	TRUE	FALSE	FALSE
P47757	2	TRUE	FALSE	TRUE	FALSE	FALSE
Q8WTY4	2	FALSE	TRUE	TRUE	FALSE	FALSE
Q64674	2	TRUE	FALSE	TRUE	FALSE	FALSE
P46061	2	TRUE	FALSE	FALSE	TRUE	FALSE
P70349	2	TRUE	FALSE	TRUE	FALSE	FALSE
Q9WTM5	2	FALSE	TRUE	TRUE	FALSE	FALSE
P70296	2	TRUE	FALSE	TRUE	FALSE	FALSE
Q9R0P5	2	FALSE	TRUE	FALSE	FALSE	TRUE
Q9D0I9	2	FALSE	FALSE	TRUE	FALSE	TRUE
P67871	2	TRUE	FALSE	TRUE	FALSE	FALSE
P40124	2	TRUE	FALSE	TRUE	FALSE	FALSE
Q68FL6	2	TRUE	FALSE	FALSE	FALSE	TRUE
Q9JKF1	2	FALSE	TRUE	FALSE	FALSE	TRUE
Q9ER72	2	FALSE	TRUE	FALSE	TRUE	FALSE
Q62465	2	TRUE	FALSE	TRUE	FALSE	FALSE
P58252	2	TRUE	TRUE	FALSE	FALSE	FALSE
Q8CGC7	2	TRUE	FALSE	TRUE	FALSE	FALSE
P41105	2	FALSE	TRUE	FALSE	FALSE	TRUE
P30416	2	FALSE	TRUE	TRUE	FALSE	FALSE
Q9CX86	2	TRUE	FALSE	FALSE	TRUE	FALSE
P26369	2	FALSE	TRUE	TRUE	FALSE	FALSE
P09055	2	TRUE	FALSE	TRUE	FALSE	FALSE
Q9D0E1	2	TRUE	FALSE	TRUE	FALSE	FALSE
P11499	2	FALSE	TRUE	TRUE	FALSE	FALSE
P10605	2	FALSE	TRUE	FALSE	TRUE	FALSE
P05202	2	TRUE	FALSE	TRUE	FALSE	FALSE
O88342	2	FALSE	TRUE	TRUE	FALSE	FALSE
O35286	2	FALSE	TRUE	FALSE	TRUE	FALSE
B2RQC6	2	FALSE	TRUE	FALSE	FALSE	TRUE
Q9Z1Q9	2	TRUE	FALSE	TRUE	FALSE	FALSE
O70318	2	TRUE	TRUE	FALSE	FALSE	FALSE
Q9Z1F9	2	TRUE	FALSE	FALSE	FALSE	TRUE
Q9Z0N1	2	TRUE	FALSE	TRUE	FALSE	FALSE
Q9WUM5	2	TRUE	FALSE	TRUE	FALSE	FALSE
Q9WUM4	2	TRUE	FALSE	TRUE	FALSE	FALSE
O70251	2	TRUE	FALSE	TRUE	FALSE	FALSE
Q9WTX5	2	TRUE	FALSE	FALSE	FALSE	TRUE
Q9R0P9	2	TRUE	FALSE	TRUE	FALSE	FALSE
Q9D6R2	2	TRUE	TRUE	FALSE	FALSE	FALSE
O09061	2	TRUE	FALSE	TRUE	FALSE	FALSE
Q9JHU4	2	TRUE	FALSE	TRUE	FALSE	FALSE
O08749	2	TRUE	TRUE	FALSE	FALSE	FALSE
P26039	2	TRUE	TRUE	FALSE	FALSE	FALSE
P60335	2	FALSE	TRUE	TRUE	FALSE	FALSE
P48722	2	FALSE	TRUE	TRUE	FALSE	FALSE
Q99PT1	2	TRUE	FALSE	TRUE	FALSE	FALSE
Q8CIE6	2	TRUE	FALSE	TRUE	FALSE	FALSE
Q8K1M6	2	TRUE	TRUE	FALSE	FALSE	FALSE
Q8BIQ5	2	FALSE	TRUE	FALSE	TRUE	FALSE
Q80Y14	2	FALSE	TRUE	TRUE	FALSE	FALSE
Q8BKC5	2	FALSE	FALSE	TRUE	FALSE	TRUE
Q8K411	2	TRUE	FALSE	TRUE	FALSE	FALSE
Q6ZWX6	2	FALSE	TRUE	FALSE	TRUE	FALSE
Q8R081	2	TRUE	FALSE	TRUE	FALSE	FALSE
Q99KI0	2	FALSE	FALSE	FALSE	TRUE	TRUE
Q8R5H1	2	TRUE	FALSE	TRUE	FALSE	FALSE
Q61543	2	FALSE	TRUE	FALSE	FALSE	TRUE
Q8VDW0	2	TRUE	FALSE	TRUE	FALSE	FALSE
Q99NB9	2	TRUE	FALSE	TRUE	FALSE	FALSE
Q60930	2	FALSE	TRUE	TRUE	FALSE	FALSE
P14206	2	TRUE	FALSE	TRUE	FALSE	FALSE
Q505F5	2	FALSE	TRUE	TRUE	FALSE	FALSE
Q91W50	2	TRUE	FALSE	FALSE	TRUE	FALSE
P14148	2	TRUE	FALSE	TRUE	FALSE	FALSE
P14869	2	TRUE	FALSE	TRUE	FALSE	FALSE
Q99JY9	2	TRUE	FALSE	TRUE	FALSE	FALSE
Q99K85	2	TRUE	FALSE	TRUE	FALSE	FALSE
Q99MR6	2	TRUE	TRUE	FALSE	FALSE	FALSE
Q99KP6	2	TRUE	FALSE	TRUE	FALSE	FALSE
P03975	3	TRUE	TRUE	TRUE	FALSE	FALSE
O08807	3	TRUE	TRUE	TRUE	FALSE	FALSE
P55264	3	TRUE	TRUE	TRUE	FALSE	FALSE
P28474	3	TRUE	TRUE	TRUE	FALSE	FALSE
P12382	3	TRUE	TRUE	TRUE	FALSE	FALSE
P10126	3	TRUE	TRUE	TRUE	FALSE	FALSE
P14873	3	TRUE	TRUE	TRUE	FALSE	FALSE
O55143	3	TRUE	TRUE	TRUE	FALSE	FALSE
P20108	3	TRUE	TRUE	TRUE	FALSE	FALSE
Q9D8N0	3	TRUE	TRUE	TRUE	FALSE	FALSE
P62196	3	TRUE	TRUE	FALSE	TRUE	FALSE
Q91V41	3	TRUE	FALSE	TRUE	TRUE	FALSE
Q91V92	3	TRUE	TRUE	FALSE	TRUE	FALSE
Q91Z31	3	TRUE	TRUE	TRUE	FALSE	FALSE
Q01405	3	FALSE	TRUE	TRUE	TRUE	FALSE
Q9CPY7	3	TRUE	TRUE	TRUE	FALSE	FALSE
Q9CQR6	3	TRUE	TRUE	FALSE	TRUE	FALSE
Q9CZU3	3	TRUE	FALSE	TRUE	TRUE	FALSE
Q9D1P4	3	TRUE	FALSE	TRUE	TRUE	FALSE
O08528	3	FALSE	TRUE	TRUE	FALSE	TRUE
Q9Z1Z0	3	TRUE	TRUE	FALSE	TRUE	FALSE
Q9Z1Q5	3	TRUE	TRUE	FALSE	FALSE	TRUE
Q9WU78	3	TRUE	TRUE	TRUE	FALSE	FALSE
Q9WTQ5	3	TRUE	TRUE	TRUE	FALSE	FALSE
Q9QUI0	3	TRUE	TRUE	TRUE	FALSE	FALSE
Q9JIK5	3	TRUE	FALSE	TRUE	FALSE	TRUE
Q9JIF0	3	TRUE	TRUE	TRUE	FALSE	FALSE
Q9EPL8	3	TRUE	TRUE	FALSE	FALSE	TRUE
Q62318	3	FALSE	TRUE	TRUE	FALSE	TRUE
Q7TPR4	3	FALSE	TRUE	FALSE	TRUE	TRUE
Q8R1B4	3	TRUE	FALSE	TRUE	FALSE	TRUE
Q9CZR8	3	FALSE	TRUE	TRUE	FALSE	TRUE
Q60972	3	TRUE	TRUE	TRUE	FALSE	FALSE
Q60973	3	TRUE	TRUE	TRUE	FALSE	FALSE
Q61699	3	TRUE	FALSE	TRUE	TRUE	FALSE
Q9WUA3	3	FALSE	TRUE	FALSE	TRUE	TRUE
Q9QUJ7	3	FALSE	TRUE	TRUE	FALSE	TRUE
Q8CGK3	3	FALSE	TRUE	TRUE	FALSE	TRUE
Q68FD5	3	TRUE	TRUE	FALSE	TRUE	FALSE
Q6P1B1	3	TRUE	TRUE	TRUE	FALSE	FALSE
Q5SUR0	3	TRUE	TRUE	TRUE	FALSE	FALSE
Q6ZQ38	3	TRUE	TRUE	TRUE	FALSE	FALSE
Q7TPV4	3	TRUE	TRUE	FALSE	FALSE	TRUE
Q9CQ60	3	FALSE	TRUE	TRUE	FALSE	TRUE
Q8BGQ7	3	TRUE	TRUE	TRUE	FALSE	FALSE
Q8BMJ2	3	TRUE	FALSE	TRUE	TRUE	FALSE
Q3U1J4	3	FALSE	FALSE	TRUE	TRUE	TRUE
Q99K48	3	FALSE	TRUE	FALSE	TRUE	TRUE
P62814	3	TRUE	FALSE	TRUE	TRUE	FALSE
Q791V5	3	TRUE	TRUE	TRUE	FALSE	FALSE
Q3TXS7	3	TRUE	FALSE	TRUE	TRUE	FALSE
Q9DCL9	4	TRUE	TRUE	TRUE	FALSE	TRUE
Q8K2B3	4	FALSE	TRUE	TRUE	TRUE	TRUE
P60766	4	TRUE	TRUE	TRUE	FALSE	TRUE
Q9JMA1	4	TRUE	TRUE	TRUE	TRUE	FALSE
P05064	4	TRUE	TRUE	TRUE	TRUE	FALSE
Q8VEK3	5	TRUE	TRUE	TRUE	TRUE	TRUE
P19096	5	TRUE	TRUE	TRUE	TRUE	TRUE

## Sheet: Fig. 3C
Cluster	Degree	Celastrol	Novobiocin	MG132	Ver155008	Staurosporine
4	3	0	-0.931067	0.55863	0.478734	0
4	3	-1.12667	-1.06594	-0.731601	0	0
5	3	-0.747413	-0.596459	-0.662593	0	0
0	3	-1.07172	-1.1539	0.805072	0	0
4	4	0.941954	-1.49097	0.545713	0	-2.66412
2	3	-1.00562	-0.928468	-0.901072	0	0
4	3	0.829879	0.525998	1.26161	0	0
5	3	-1.19816	-1.23118	0.787491	0	0
4	5	-1.34342	-1.23511	-0.84305	-0.628751	-0.767202
4	3	-1.47916	-1.36038	-0.791088	0	0
4	3	-1.17395	0.527162	1.63239	0	0
4	3	0.928389	0.699589	-0.919007	0	0
5	4	0.780973	0.676875	0.526214	-1.31201	0
5	3	0.54162	0	0.770864	0	0.543324
3	3	-0.602	-0.677394	0	0	-1.06466
3	3	0	0.519135	-1.02592	0	-0.918543
5	3	-0.741491	-0.862306	0	0	-0.73864
5	3	0	0.717422	0	0.686659	0.505469
4	3	-0.900809	-0.735503	0.820551	0	0
5	3	-1.10334	-0.851776	-0.926166	0	0
5	3	-1.28076	-1.50042	-0.788877	0	0
5	3	-0.749794	-0.868665	0	0	0.61454
5	3	0	-1.0868	0.689364	-0.657768	0
4	3	-0.747927	0	0.546717	0	0.653563
4	3	-0.689586	-1.00214	-0.913504	0	0
5	3	-0.7064	-0.848078	-0.811844	0	0
5	3	0.572402	0.471718	0.518236	0	0
5	3	0	0	0.492499	-1.06474	0.852336
1	3	-0.727904	0	0.479841	0.716733	0
2	3	-1.21856	-0.821862	-4.06835	0	0
2	3	-1.03872	-1.33898	0	0	0.560662
4	3	0	0.544279	-0.709454	-0.610049	0
4	4	0	-0.737852	-1.62246	0.642499	1.2007
1	3	0.923036	0.756131	0	-0.739862	0
1	5	-0.963452	-1.79885	-0.616253	1.20742	0.88187
4	3	-0.648277	0.792947	0	0	-0.604051
4	3	0.635368	0	1.32802	0	0.62913
1	3	-1.31323	-3.01124	0.577012	0	0
1	3	0	0	-1.46702	-0.601615	-0.64875
4	3	-0.968511	-1.00034	-0.651142	0	0
4	3	0	0.616544	-0.646264	-0.758943	0
5	3	0.548518	0	-0.97305	0	-0.854266
2	3	0	0.65808	2.77103	0.473015	0
1	3	-0.824872	-1.19783	0	0	-0.595952
5	3	0.745496	-0.817933	0	0	1.38932
2	3	-0.758234	-0.715476	1.10637	0	0
4	4	-0.695517	-0.635838	0.766734	0.599093	0
5	3	-0.619242	0	-2.21865	0.540094	0
1	3	-1.65663	-1.94523	0.821685	0	0
1	3	2.50561	0.689005	0	0.873962	0
5	4	0.819981	0.60286	0.867298	0	0.71286
5	3	0.848557	0.711806	0.486194	0	0
4	3	0	0.528392	-1.01847	-0.711759	0
0	3	-0.731781	-0.750282	-0.632754	0	0
4	3	-0.900628	-0.691527	-0.608362	0	0
4	3	0	0	0.847104	-0.74302	0.482502
4	3	-0.648693	0	-0.60084	-0.903327	0
3	3	-0.830787	0	-0.624042	0	1.86959

## Sheet: Fig. 4A
Protein Accession	Interaction category	Mean Abs. R
B2RQC6	Outside	0.0968881
D3Z7P3	Outside	0.0811786
O08528	Outside	0.116001
O08553	Outside	0.0978706
O08749	Outside	0.0599258
O08807	Outside	0.106176
O08810	Outside	0.104631
O08997	Outside	0.114144
O09061	Outside	0.177004
O35215	Outside	0.0686482
O35286	Outside	0.00339199
O35465	Outside	0.0978706
O55125	Outside	0.00865207
O55143	Outside	0.10512
O70133	Outside	0.104631
O70251	Outside	0.145979
O70318	Outside	0.102958
O88342	Outside	0.117795
O88543	Outside	0.121331
O88712	Outside	0.0502212
O89017	Outside	0.0978706
O89079	Outside	0.0547071
P03975	Outside	0.159214
P05064	Outside	0.00121699
P05202	Outside	0.13645
P06801	Outside	0.114144
P07901	Outside	0.0627619
P08752	Outside	0.0572224
P09055	Outside	0.177004
P09411	Outside	0.0445297
P10126	Outside	0.125995
P10518	Outside	0.0502212
P10605	Outside	0.00136481
P10639	Outside	0.0398042
P11499	Outside	0.0151482
P12382	Outside	0.0309825
P13595	Outside	0.0649198
P14148	Outside	0.143125
P14206	Outside	0.145979
P14869	Outside	0.145979
P14873	Outside	0.158883
P15331	Outside	0.0873982
P16045	Outside	0.130439
P17427	Outside	0.09152
P17710	Outside	0.0502212
P17751	Outside	0.0686482
P19096	Outside	0.107566
P20108	Outside	0.106176
P23492	Outside	0.0445297
P24547	Outside	0.0686482
P25206	Outside	0.0649198
P26039	Outside	0.102958
P26369	Outside	0.133388
P26638	Outside	0.0959353
P26883	Outside	0.0502212
P27612	Outside	0.0649198
P27659	Outside	0.145979
P28352	Outside	0.177004
P28474	Outside	0.00613221
P30416	Outside	0.117795
P30681	Outside	0.0978706
P35700	Outside	0.114436
P37040	Outside	0.0502212
P37913	Outside	0.0649198
P38647	Outside	0.0445297
P40124	Outside	0.177004
P41105	Outside	0.105299
P42932	Outside	0.121331
P46061	Outside	0.00235768
P46471	Outside	0.121331
P47757	Outside	0.169585
P47791	Outside	0.0398042
P47955	Outside	0.0361369
P48722	Outside	0.0151482
P49718	Outside	0.09152
P50431	Outside	0.019481
P51660	Outside	0.114144
P52293	Outside	0.177004
P54103	Outside	0.0978706
P54823	Outside	0.130439
P55264	Outside	0.103851
P58252	Outside	0.117065
P59325	Outside	0.00707595
P60122	Outside	0.121331
P60335	Outside	0.0728542
P60766	Outside	0.159205
P61965	Outside	0.0649198
P61979	Outside	0.0101627
P61982	Outside	0.0349659
P62141	Outside	0.0649198
P62192	Outside	0.121331
P62196	Outside	0.0688675
P62281	Outside	0.143125
P62307	Outside	0.04837
P62334	Outside	0.0978706
P62631	Outside	0.0959353
P62774	Outside	0.0649198
P62814	Outside	0.0683698
P62869	Outside	0.121331
P62874	Outside	0.0649198
P62918	Outside	0.0959353
P63085	Outside	0.0649198
P63158	Outside	0.119781
P67871	Outside	0.169585
P67984	Outside	0.0732271
P70168	Outside	0.121331
P70296	Outside	0.13645
P70349	Outside	0.0440279
P70404	Outside	0.0398042
P70460	Outside	0.0649198
P70677	Outside	0.0502212
P70698	Outside	0.0445297
P80313	Outside	0.09152
P80314	Outside	0.09152
P80315	Outside	0.121331
P80316	Outside	0.169585
P80317	Outside	0.119781
P80318	Outside	0.0978706
P97310	Outside	0.0649198
P97311	Outside	0.134619
P97315	Outside	0.0531541
P97493	Outside	0.114436
Q00PI9	Outside	0.0804661
Q01320	Outside	0.0649198
Q01405	Outside	0.134174
Q05816	Outside	0.0502212
Q08943	Outside	0.0649198
Q3THK7	Outside	0.0502212
Q3TXS7	Outside	0.166915
Q3U1J4	Outside	0.029517
Q3UDE2	Outside	0.0959353
Q3UPL0	Outside	0.0697175
Q3V3R1	Outside	0.0445297
Q505F5	Outside	0.106988
Q5SUR0	Outside	0.103851
Q60597	Outside	0.114144
Q60676	Outside	0.0627619
Q60692	Outside	0.0649198
Q60715	Outside	0.0445297
Q60930	Outside	0.0245469
Q60972	Outside	0.10512
Q60973	Outside	0.165976
Q61024	Outside	0.0502212
Q61171	Outside	0.0502212
Q61207	Outside	0.130439
Q61316	Outside	0.0978706
Q61425	Outside	0.114144
Q61543	Outside	0.119471
Q61655	Outside	0.121331
Q61699	Outside	0.157944
Q61753	Outside	0.114144
Q62193	Outside	0.121331
Q62318	Outside	0.0764441
Q62446	Outside	0.09152
Q62465	Outside	0.169651
Q64514	Outside	0.0649198
Q64674	Outside	0.145979
Q68FD5	Outside	0.0701208
Q68FL6	Outside	0.0907966
Q6NVF9	Outside	0.104631
Q6P1B1	Outside	0.0988811
Q6P4T2	Outside	0.0804661
Q6P5E4	Outside	0.0649198
Q6P5F9	Outside	0.0349659
Q6PB66	Outside	0.0502212
Q6PGB6	Outside	0.0869098
Q6ZQ38	Outside	0.118736
Q6ZWX6	Outside	0.101282
Q78PY7	Outside	0.0732271
Q791V5	Outside	0.10512
Q7TNC4	Outside	0.0804661
Q7TPR4	Outside	0.0339536
Q7TPV4	Outside	0.138246
Q80TB8	Outside	0.0873982
Q80UG5	Outside	0.0978706
Q80Y14	Outside	0.0245469
Q8BFY9	Outside	0.0978706
Q8BGQ7	Outside	0.0304358
Q8BGS2	Outside	0.0398042
Q8BIQ5	Outside	0.123836
Q8BJ71	Outside	0.09152
Q8BKC5	Outside	0.134619
Q8BLN5	Outside	0.0502212
Q8BMJ2	Outside	0.130484
Q8BMJ3	Outside	0.130439
Q8BP47	Outside	0.0959353
Q8BP67	Outside	0.0566523
Q8BTM8	Outside	0.101593
Q8BU30	Outside	0.0959353
Q8BVI4	Outside	0.0398042
Q8BWY3	Outside	0.0959353
Q8C0C7	Outside	0.0732271
Q8C1A5	Outside	0.121331
Q8C2Q3	Outside	0.130439
Q8CAQ8	Outside	0.0445297
Q8CGC7	Outside	0.143125
Q8CGK3	Outside	0.116001
Q8CH18	Outside	0.0795007
Q8CIE6	Outside	0.16715
Q8JZQ9	Outside	0.0804661
Q8K009	Outside	0.0502212
Q8K1M6	Outside	0.019481
Q8K2B3	Outside	0.0458087
Q8K310	Outside	0.104631
Q8K411	Outside	0.13645
Q8QZT1	Outside	0.0648695
Q8R081	Outside	0.18992
Q8R180	Outside	0.0686482
Q8R1B4	Outside	0.167291
Q8R5C5	Outside	0.0627619
Q8R5H1	Outside	0.0148377
Q8VDW0	Outside	0.181758
Q8VEK3	Outside	0.169596
Q8WTY4	Outside	0.103954
Q91V12	Outside	0.0732271
Q91V41	Outside	0.0347062
Q91V92	Outside	0.036029
Q91VI7	Outside	0.117377
Q91W50	Outside	0.113673
Q91YT0	Outside	0.0686482
Q91Z31	Outside	0.1752
Q921F2	Outside	0.104631
Q922D8	Outside	0.091061
Q99JI4	Outside	0.09152
Q99JX3	Outside	0.0697175
Q99JX4	Outside	0.0869098
Q99JY9	Outside	0.177004
Q99K48	Outside	0.170818
Q99K85	Outside	0.13645
Q99KI0	Outside	0.0182425
Q99KP6	Outside	0.18992
Q99KV1	Outside	0.0649198
Q99LC5	Outside	0.0502212
Q99LF4	Outside	0.0804661
Q99LX0	Outside	0.0502212
Q99MD9	Outside	0.0978706
Q99MN1	Outside	0.0732271
Q99MR6	Outside	0.117065
Q99NB9	Outside	0.181758
Q99P72	Outside	0.0978706
Q99P88	Outside	0.09152
Q99PT1	Outside	0.169585
Q99PV0	Outside	0.126617
Q9CPW4	Outside	0.0978706
Q9CPY7	Outside	0.126377
Q9CQ60	Outside	0.121348
Q9CQ65	Outside	0.0445297
Q9CQ71	Outside	0.121331
Q9CQ92	Outside	0.00706555
Q9CQI6	Outside	0.0978706
Q9CQM5	Outside	0.114144
Q9CQR6	Outside	0.117019
Q9CQV8	Outside	0.0649198
Q9CR67	Outside	0.0649198
Q9CT10	Outside	0.121331
Q9CX86	Outside	0.051762
Q9CXF4	Outside	0.0398042
Q9CXI5	Outside	0.0649198
Q9CXT8	Outside	0.0502212
Q9CZ13	Outside	0.0445297
Q9CZR8	Outside	0.0294355
Q9CZU3	Outside	0.175698
Q9CZW5	Outside	0.0398042
Q9D0E1	Outside	0.0163228
Q9D0I9	Outside	0.0069297
Q9D0R2	Outside	0.0732271
Q9D1P4	Outside	0.0557443
Q9D358	Outside	0.0445297
Q9D6R2	Outside	0.019481
Q9D819	Outside	0.153808
Q9D8E6	Outside	0.0869098
Q9D8N0	Outside	0.136685
Q9DBC7	Outside	0.09152
Q9DBH5	Outside	0.122591
Q9DC61	Outside	0.091061
Q9DCL9	Outside	0.105301
Q9DCT8	Outside	0.0774338
Q9EPL8	Outside	0.0353413
Q9EQH3	Outside	0.0502212
Q9ER72	Outside	0.102968
Q9ERU9	Outside	0.09152
Q9JHU4	Outside	0.169585
Q9JIF0	Outside	0.1752
Q9JIK5	Outside	0.105372
Q9JKF1	Outside	0.119471
Q9JKV1	Outside	0.0649198
Q9JMA1	Outside	0.00841172
Q9JMH6	Outside	0.0502212
Q9QUI0	Outside	0.159168
Q9QUJ7	Outside	0.116001
Q9QYF1	Outside	0.0445297
Q9R0P5	Outside	0.127882
Q9R0P9	Outside	0.169585
Q9R1P1	Outside	0.09152
Q9WTM5	Outside	0.0151482
Q9WTQ5	Outside	0.152151
Q9WTX5	Outside	0.0249247
Q9WU78	Outside	0.106176
Q9WUA2	Outside	0.0529656
Q9WUA3	Outside	0.0238789
Q9WUK2	Outside	0.130439
Q9WUM4	Outside	0.169585
Q9WUM5	Outside	0.13645
Q9WVJ2	Outside	0.0649198
Q9Z0N1	Outside	0.143125
Q9Z130	Outside	0.0804661
Q9Z1F9	Outside	0.119781
Q9Z1G4	Outside	0.0785669
Q9Z1N5	Outside	0.0804661
Q9Z1Q5	Outside	0.0592791
Q9Z1Q9	Outside	0.145979
Q9Z1Z0	Outside	0.047943
Q9Z1Z2	Outside	0.09152
B2RQC6	Inside	0.145764
D3Z7P3	Inside	0.136433
O08528	Inside	0.17102
O08553	Inside	0.0542213
O08749	Inside	0.205268
O08807	Inside	0.210555
O08810	Inside	0.0187032
O08997	Inside	0.138032
O09061	Inside	0.154597
O35215	Inside	0.0703358
O35286	Inside	0.0224196
O35465	Inside	0.0710281
O55125	Inside	0.107143
O55143	Inside	0.0430048
O70133	Inside	0.0652149
O70251	Inside	0.277909
O70318	Inside	0.0844721
O88342	Inside	0.115922
O88543	Inside	0.120755
O88712	Inside	0.114872
O89017	Inside	0.0710281
O89079	Inside	0.0475368
P03975	Inside	0.227117
P05064	Inside	0.0992641
P05202	Inside	0.224213
P06801	Inside	0.116054
P07901	Inside	0.0411013
P08752	Inside	0.0720956
P09055	Inside	0.13779
P09411	Inside	0.170333
P10126	Inside	0.213226
P10518	Inside	0.114872
P10605	Inside	0.030362
P10639	Inside	0.112169
P11499	Inside	0.0172481
P12382	Inside	0.0700014
P13595	Inside	0.0926277
P14148	Inside	0.264196
P14206	Inside	0.277909
P14869	Inside	0.277909
P14873	Inside	0.137026
P15331	Inside	0.0978438
P16045	Inside	0.0162472
P17427	Inside	0.0496508
P17710	Inside	0.13685
P17751	Inside	0.0923138
P19096	Inside	0.202138
P20108	Inside	0.210555
P23492	Inside	0.170333
P24547	Inside	0.0703358
P25206	Inside	0.0758209
P26039	Inside	0.0844721
P26369	Inside	0.0150662
P26638	Inside	0.302645
P26883	Inside	0.114872
P27612	Inside	0.0758209
P27659	Inside	0.330541
P28352	Inside	0.154597
P28474	Inside	0.103947
P30416	Inside	0.115922
P30681	Inside	0.0542213
P35700	Inside	0.241377
P37040	Inside	0.13685
P37913	Inside	0.0758209
P38647	Inside	0.170333
P40124	Inside	0.154597
P41105	Inside	0.15312
P42932	Inside	0.103948
P46061	Inside	0.0157602
P46471	Inside	0.103948
P47757	Inside	0.138872
P47791	Inside	0.0901907
P47955	Inside	0.00460986
P48722	Inside	0.000441383
P49718	Inside	0.0328441
P50431	Inside	0.0157129
P51660	Inside	0.116054
P52293	Inside	0.13779
P54103	Inside	0.0542213
P54823	Inside	0.0627588
P55264	Inside	0.252619
P58252	Inside	0.0100567
P59325	Inside	0.0244406
P60122	Inside	0.103948
P60335	Inside	0.000881892
P60766	Inside	0.112942
P61965	Inside	0.0758209
P61979	Inside	0.0698002
P61982	Inside	0.0249205
P62141	Inside	0.0758209
P62192	Inside	0.103948
P62196	Inside	0.0857953
P62281	Inside	0.264196
P62307	Inside	0.0298882
P62334	Inside	0.0542213
P62631	Inside	0.250013
P62774	Inside	0.0926277
P62814	Inside	0.205362
P62869	Inside	0.103948
P62874	Inside	0.0926277
P62918	Inside	0.250013
P63085	Inside	0.0758209
P63158	Inside	0.0572912
P67871	Inside	0.138872
P67984	Inside	0.0917891
P70168	Inside	0.103948
P70296	Inside	0.224213
P70349	Inside	0.0453179
P70404	Inside	0.0901907
P70460	Inside	0.0926277
P70677	Inside	0.114872
P70698	Inside	0.192311
P80313	Inside	0.0496508
P80314	Inside	0.0328441
P80315	Inside	0.120755
P80316	Inside	0.122065
P80317	Inside	0.0740979
P80318	Inside	0.0710281
P97310	Inside	0.0926277
P97311	Inside	0.105548
P97315	Inside	0.0365049
P97493	Inside	0.241377
Q00PI9	Inside	0.00216639
Q01320	Inside	0.0758209
Q01405	Inside	0.0617956
Q05816	Inside	0.13685
Q08943	Inside	0.0926277
Q3THK7	Inside	0.114872
Q3TXS7	Inside	0.129593
Q3U1J4	Inside	0.0710425
Q3UDE2	Inside	0.250013
Q3UPL0	Inside	0.271935
Q3V3R1	Inside	0.170333
Q505F5	Inside	0.189859
Q5SUR0	Inside	0.230641
Q60597	Inside	0.138032
Q60676	Inside	0.057908
Q60692	Inside	0.0758209
Q60715	Inside	0.170333
Q60930	Inside	0.0500418
Q60972	Inside	0.0430048
Q60973	Inside	0.11448
Q61024	Inside	0.114872
Q61171	Inside	0.114872
Q61207	Inside	0.0162472
Q61316	Inside	0.0542213
Q61425	Inside	0.116054
Q61543	Inside	0.097586
Q61655	Inside	0.103948
Q61699	Inside	0.121913
Q61753	Inside	0.116054
Q62193	Inside	0.103948
Q62318	Inside	0.0918123
Q62446	Inside	0.0496508
Q62465	Inside	0.116434
Q64514	Inside	0.0926277
Q64674	Inside	0.277909
Q68FD5	Inside	0.196127
Q68FL6	Inside	0.133083
Q6NVF9	Inside	0.0652149
Q6P1B1	Inside	0.105663
Q6P4T2	Inside	0.00216639
Q6P5E4	Inside	0.0926277
Q6P5F9	Inside	0.0417272
Q6PB66	Inside	0.114872
Q6PGB6	Inside	0.0928447
Q6ZQ38	Inside	0.0718654
Q6ZWX6	Inside	0.119615
Q78PY7	Inside	0.0391575
Q791V5	Inside	0.0598115
Q7TNC4	Inside	0.0443452
Q7TPR4	Inside	0.0462183
Q7TPV4	Inside	0.0123284
Q80TB8	Inside	0.18787
Q80UG5	Inside	0.0710281
Q80Y14	Inside	0.0500418
Q8BFY9	Inside	0.0542213
Q8BGQ7	Inside	0.0757323
Q8BGS2	Inside	0.112169
Q8BIQ5	Inside	0.0355859
Q8BJ71	Inside	0.0328441
Q8BKC5	Inside	0.0887413
Q8BLN5	Inside	0.13685
Q8BMJ2	Inside	0.243108
Q8BMJ3	Inside	0.0627588
Q8BP47	Inside	0.250013
Q8BP67	Inside	0.159186
Q8BTM8	Inside	0.0625135
Q8BU30	Inside	0.250013
Q8BVI4	Inside	0.0901907
Q8BWY3	Inside	0.250013
Q8C0C7	Inside	0.0917891
Q8C1A5	Inside	0.120755
Q8C2Q3	Inside	0.0627588
Q8CAQ8	Inside	0.170333
Q8CGC7	Inside	0.211565
Q8CGK3	Inside	0.192998
Q8CH18	Inside	0.00432839
Q8CIE6	Inside	0.0097368
Q8JZQ9	Inside	0.0443452
Q8K009	Inside	0.114872
Q8K1M6	Inside	0.00626513
Q8K2B3	Inside	0.0339847
Q8K310	Inside	0.0187032
Q8K411	Inside	0.224213
Q8QZT1	Inside	0.0800785
Q8R081	Inside	0.0341944
Q8R180	Inside	0.0923138
Q8R1B4	Inside	0.0220176
Q8R5C5	Inside	0.057908
Q8R5H1	Inside	0.0398535
Q8VDW0	Inside	0.0380778
Q8VEK3	Inside	0.011635
Q8WTY4	Inside	0.17094
Q91V12	Inside	0.0391575
Q91V41	Inside	0.0212136
Q91V92	Inside	0.0293409
Q91VI7	Inside	0.125256
Q91W50	Inside	0.0356187
Q91YT0	Inside	0.0703358
Q91Z31	Inside	0.00368158
Q921F2	Inside	0.0187032
Q922D8	Inside	0.159847
Q99JI4	Inside	0.0328441
Q99JX3	Inside	0.0497127
Q99JX4	Inside	0.0928447
Q99JY9	Inside	0.13779
Q99K48	Inside	0.0195893
Q99K85	Inside	0.224213
Q99KI0	Inside	0.0235464
Q99KP6	Inside	0.0123172
Q99KV1	Inside	0.0926277
Q99LC5	Inside	0.114872
Q99LF4	Inside	0.00216639
Q99LX0	Inside	0.114872
Q99MD9	Inside	0.0710281
Q99MN1	Inside	0.0917891
Q99MR6	Inside	0.0100567
Q99NB9	Inside	0.00843385
Q99P72	Inside	0.0542213
Q99P88	Inside	0.0496508
Q99PT1	Inside	0.122065
Q99PV0	Inside	0.0607088
Q9CPW4	Inside	0.0542213
Q9CPY7	Inside	0.194804
Q9CQ60	Inside	0.180074
Q9CQ65	Inside	0.170333
Q9CQ71	Inside	0.103948
Q9CQ92	Inside	0.0141868
Q9CQI6	Inside	0.0542213
Q9CQM5	Inside	0.116054
Q9CQR6	Inside	0.118314
Q9CQV8	Inside	0.0758209
Q9CR67	Inside	0.0758209
Q9CT10	Inside	0.103948
Q9CX86	Inside	0.0307244
Q9CXF4	Inside	0.0901907
Q9CXI5	Inside	0.0758209
Q9CXT8	Inside	0.114872
Q9CZ13	Inside	0.170333
Q9CZR8	Inside	0.0795402
Q9CZU3	Inside	0.00868179
Q9CZW5	Inside	0.0901907
Q9D0E1	Inside	0.0747769
Q9D0I9	Inside	0.0250986
Q9D0R2	Inside	0.0391575
Q9D1P4	Inside	0.0491565
Q9D358	Inside	0.192311
Q9D6R2	Inside	0.00626513
Q9D819	Inside	0.0724197
Q9D8E6	Inside	0.0928447
Q9D8N0	Inside	0.170731
Q9DBC7	Inside	0.0496508
Q9DBH5	Inside	0.0713052
Q9DC61	Inside	0.181825
Q9DCL9	Inside	0.221715
Q9DCT8	Inside	0.00929902
Q9EPL8	Inside	0.024292
Q9EQH3	Inside	0.114872
Q9ER72	Inside	0.146541
Q9ERU9	Inside	0.0328441
Q9JHU4	Inside	0.122065
Q9JIF0	Inside	0.00368158
Q9JIK5	Inside	0.0221772
Q9JKF1	Inside	0.097586
Q9JKV1	Inside	0.0926277
Q9JMA1	Inside	0.0299729
Q9JMH6	Inside	0.13685
Q9QUI0	Inside	0.116856
Q9QUJ7	Inside	0.192998
Q9QYF1	Inside	0.170333
Q9R0P5	Inside	0.0839955
Q9R0P9	Inside	0.122065
Q9R1P1	Inside	0.0328441
Q9WTM5	Inside	0.0172481
Q9WTQ5	Inside	0.107091
Q9WTX5	Inside	0.00792679
Q9WU78	Inside	0.210555
Q9WUA2	Inside	0.0655664
Q9WUA3	Inside	0.0889626
Q9WUK2	Inside	0.0627588
Q9WUM4	Inside	0.138872
Q9WUM5	Inside	0.224213
Q9WVJ2	Inside	0.0758209
Q9Z0N1	Inside	0.211565
Q9Z130	Inside	0.00216639
Q9Z1F9	Inside	0.0572912
Q9Z1G4	Inside	0.0281709
Q9Z1N5	Inside	0.0443452
Q9Z1Q5	Inside	0.0168285
Q9Z1Q9	Inside	0.277909
Q9Z1Z0	Inside	0.178175
Q9Z1Z2	Inside	0.0496508

## Sheet: Fig. 4B
Protein Accession	Interaction category	Mean Abs. R
B2RQC6	Outside	0.0938933
D3Z7P3	Outside	0.0945301
O08528	Outside	0.13183
O08553	Outside	0.0890048
O08749	Outside	0.0887979
O08807	Outside	0.1355
O08810	Outside	0.0947127
O08997	Outside	0.116752
O09061	Outside	0.15854
O35215	Outside	0.0701506
O35286	Outside	0.0083526
O35465	Outside	0.098075
O55143	Outside	0.0828061
O70133	Outside	0.109797
O70251	Outside	0.161032
O70318	Outside	0.0989452
O88342	Outside	0.114438
O88543	Outside	0.103669
O88712	Outside	0.0694881
O89017	Outside	0.0884834
O89079	Outside	0.0519063
P05064	Outside	0.0336382
P05202	Outside	0.14732
P06801	Outside	0.106128
P07901	Outside	0.0479761
P08752	Outside	0.0623328
P09055	Outside	0.160813
P09411	Outside	0.0703709
P10126	Outside	0.128661
P10518	Outside	0.0671997
P10605	Outside	0.0100847
P10639	Outside	0.0470304
P11499	Outside	0.00766266
P12382	Outside	0.044193
P13595	Outside	0.0682993
P14148	Outside	0.158792
P14206	Outside	0.168959
P14869	Outside	0.167819
P14873	Outside	0.153337
P16045	Outside	0.113697
P17427	Outside	0.0768352
P17710	Outside	0.0717733
P17751	Outside	0.0585854
P19096	Outside	0.131426
P20108	Outside	0.12463
P23492	Outside	0.0787747
P24547	Outside	0.0704307
P25206	Outside	0.0738697
P26039	Outside	0.0863764
P26369	Outside	0.131653
P26638	Outside	0.112272
P26883	Outside	0.0866046
P27612	Outside	0.0670486
P27659	Outside	0.15814
P28352	Outside	0.164553
P28474	Outside	0.0333864
P30416	Outside	0.120309
P30681	Outside	0.0889615
P35700	Outside	0.147814
P37040	Outside	0.0791667
P37913	Outside	0.0741387
P38647	Outside	0.0610265
P40124	Outside	0.165168
P41105	Outside	0.124558
P42932	Outside	0.098026
P46061	Outside	0.0010548
P46471	Outside	0.114173
P47757	Outside	0.161962
P47791	Outside	0.0472793
P47955	Outside	0.033893
P48722	Outside	0.00851543
P49718	Outside	0.0651242
P50431	Outside	0.00764034
P51660	Outside	0.114588
P52293	Outside	0.159202
P54103	Outside	0.0879105
P54823	Outside	0.111807
P55264	Outside	0.134178
P58252	Outside	0.115764
P59325	Outside	0.00908113
P60122	Outside	0.10065
P60335	Outside	0.0713816
P60766	Outside	0.134933
P61965	Outside	0.0763551
P61979	Outside	0.00973704
P61982	Outside	0.0307714
P62141	Outside	0.0595976
P62192	Outside	0.117186
P62196	Outside	0.0747325
P62281	Outside	0.158783
P62307	Outside	0.0394699
P62334	Outside	0.0972027
P62631	Outside	0.105478
P62774	Outside	0.0782598
P62814	Outside	0.0631929
P62869	Outside	0.119503
P62874	Outside	0.069437
P62918	Outside	0.0952351
P63085	Outside	0.0516429
P63158	Outside	0.101683
P67871	Outside	0.161789
P67984	Outside	0.0769224
P70168	Outside	0.107525
P70296	Outside	0.160136
P70349	Outside	0.01709
P70404	Outside	0.0603291
P70460	Outside	0.0678804
P70677	Outside	0.0655804
P70698	Outside	0.0811257
P80313	Outside	0.0586676
P80314	Outside	0.0545783
P80315	Outside	0.091417
P80316	Outside	0.14216
P80317	Outside	0.0913245
P80318	Outside	0.0998856
P97310	Outside	0.0724827
P97311	Outside	0.119248
P97315	Outside	0.0472245
P97493	Outside	0.144813
Q00PI9	Outside	0.0733579
Q01320	Outside	0.0709052
Q01405	Outside	0.132221
Q05816	Outside	0.0731856
Q08943	Outside	0.0760252
Q3THK7	Outside	0.0606288
Q3TXS7	Outside	0.140861
Q3U1J4	Outside	0.0349565
Q3UDE2	Outside	0.111045
Q3UPL0	Outside	0.0717662
Q3V3R1	Outside	0.0754727
Q505F5	Outside	0.117719
Q5SUR0	Outside	0.133331
Q60597	Outside	0.113024
Q60676	Outside	0.0589124
Q60692	Outside	0.07024
Q60715	Outside	0.0809602
Q60930	Outside	0.0124195
Q60972	Outside	0.0817521
Q60973	Outside	0.153277
Q61024	Outside	0.0765984
Q61171	Outside	0.0607798
Q61207	Outside	0.11172
Q61316	Outside	0.077333
Q61425	Outside	0.110482
Q61543	Outside	0.114023
Q61655	Outside	0.116419
Q61699	Outside	0.137303
Q61753	Outside	0.0917641
Q62193	Outside	0.114515
Q62318	Outside	0.089989
Q62446	Outside	0.0785397
Q64514	Outside	0.0771644
Q64674	Outside	0.164882
Q68FD5	Outside	0.11303
Q68FL6	Outside	0.0991237
Q6NVF9	Outside	0.089229
Q6P1B1	Outside	0.096239
Q6P4T2	Outside	0.0769795
Q6P5E4	Outside	0.0751047
Q6P5F9	Outside	0.0376643
Q6PB66	Outside	0.0706423
Q6PGB6	Outside	0.0928046
Q6ZQ38	Outside	0.100576
Q6ZWX6	Outside	0.104036
Q78PY7	Outside	0.0714017
Q791V5	Outside	0.0892277
Q7TNC4	Outside	0.0739678
Q7TPR4	Outside	0.0415784
Q7TPV4	Outside	0.120959
Q80UG5	Outside	0.0829555
Q80Y14	Outside	0.00508341
Q8BFY9	Outside	0.0821989
Q8BGQ7	Outside	0.0238051
Q8BGS2	Outside	0.0588427
Q8BIQ5	Outside	0.109882
Q8BJ71	Outside	0.0600697
Q8BKC5	Outside	0.100903
Q8BLN5	Outside	0.0740131
Q8BMJ2	Outside	0.146085
Q8BMJ3	Outside	0.124186
Q8BP47	Outside	0.112638
Q8BP67	Outside	0.0632014
Q8BTM8	Outside	0.0830442
Q8BU30	Outside	0.110036
Q8BVI4	Outside	0.0635086
Q8BWY3	Outside	0.107711
Q8C0C7	Outside	0.0781602
Q8C1A5	Outside	0.11289
Q8C2Q3	Outside	0.123238
Q8CAQ8	Outside	0.0761243
Q8CGC7	Outside	0.140844
Q8CGK3	Outside	0.147339
Q8CH18	Outside	0.0643165
Q8CIE6	Outside	0.173256
Q8JZQ9	Outside	0.101965
Q8K009	Outside	0.0663471
Q8K1M6	Outside	0.00556713
Q8K2B3	Outside	0.0363226
Q8K310	Outside	0.0835632
Q8K411	Outside	0.169089
Q8QZT1	Outside	0.0643596
Q8R081	Outside	0.173353
Q8R180	Outside	0.0723648
Q8R1B4	Outside	0.149826
Q8R5C5	Outside	0.059884
Q8R5H1	Outside	0.0247865
Q8VDW0	Outside	0.151483
Q8VEK3	Outside	0.152503
Q8WTY4	Outside	0.127758
Q91V12	Outside	0.0725152
Q91V41	Outside	0.0241204
Q91V92	Outside	0.0310426
Q91W50	Outside	0.0890768
Q91YT0	Outside	0.0748323
Q91Z31	Outside	0.153195
Q921F2	Outside	0.0787317
Q922D8	Outside	0.100592
Q99JI4	Outside	0.0684406
Q99JX3	Outside	0.0720887
Q99JX4	Outside	0.107734
Q99JY9	Outside	0.162056
Q99K48	Outside	0.138436
Q99K85	Outside	0.146733
Q99KI0	Outside	0.0112878
Q99KP6	Outside	0.186608
Q99KV1	Outside	0.0691806
Q99LC5	Outside	0.0621857
Q99LF4	Outside	0.0626044
Q99LX0	Outside	0.0522839
Q99MD9	Outside	0.0853147
Q99MN1	Outside	0.088802
Q99MR6	Outside	0.106712
Q99NB9	Outside	0.162115
Q99P72	Outside	0.0770929
Q99P88	Outside	0.0597412
Q99PT1	Outside	0.153931
Q99PV0	Outside	0.110126
Q9CPW4	Outside	0.0829458
Q9CPY7	Outside	0.146093
Q9CQ60	Outside	0.142229
Q9CQ65	Outside	0.0770023
Q9CQ71	Outside	0.111843
Q9CQ92	Outside	0.00843331
Q9CQI6	Outside	0.0800217
Q9CQM5	Outside	0.116624
Q9CQR6	Outside	0.122167
Q9CQV8	Outside	0.0561797
Q9CR67	Outside	0.0699791
Q9CT10	Outside	0.110277
Q9CX86	Outside	0.0490193
Q9CXF4	Outside	0.0611533
Q9CXI5	Outside	0.0683097
Q9CXT8	Outside	0.0800641
Q9CZ13	Outside	0.0750193
Q9CZR8	Outside	0.0250916
Q9CZU3	Outside	0.163429
Q9CZW5	Outside	0.0537382
Q9D0E1	Outside	0.0185514
Q9D0I9	Outside	0.0108564
Q9D0R2	Outside	0.0758677
Q9D1P4	Outside	0.0539718
Q9D358	Outside	0.0895031
Q9D6R2	Outside	0.0108426
Q9D819	Outside	0.14611
Q9D8E6	Outside	0.096253
Q9D8N0	Outside	0.138109
Q9DBC7	Outside	0.0826231
Q9DBH5	Outside	0.123194
Q9DC61	Outside	0.116177
Q9DCL9	Outside	0.125134
Q9EPL8	Outside	0.00958869
Q9EQH3	Outside	0.0624597
Q9ER72	Outside	0.125152
Q9ERU9	Outside	0.0589174
Q9JHU4	Outside	0.156378
Q9JIF0	Outside	0.136747
Q9JIK5	Outside	0.0947241
Q9JKF1	Outside	0.104655
Q9JKV1	Outside	0.0644184
Q9JMA1	Outside	0.0042578
Q9JMH6	Outside	0.0719328
Q9QUI0	Outside	0.133802
Q9QUJ7	Outside	0.138309
Q9QYF1	Outside	0.0822874
Q9R0P5	Outside	0.120566
Q9R0P9	Outside	0.160306
Q9R1P1	Outside	0.0800905
Q9WTM5	Outside	0.0104018
Q9WTX5	Outside	0.0157647
Q9WU78	Outside	0.131244
Q9WUA2	Outside	0.054604
Q9WUA3	Outside	0.0359551
Q9WUK2	Outside	0.123669
Q9WUM4	Outside	0.157933
Q9WUM5	Outside	0.152993
Q9WVJ2	Outside	0.0655177
Q9Z0N1	Outside	0.170701
Q9Z130	Outside	0.0771513
Q9Z1F9	Outside	0.0942174
Q9Z1G4	Outside	0.0729446
Q9Z1N5	Outside	0.0904235
Q9Z1Q5	Outside	0.0497008
Q9Z1Q9	Outside	0.157885
Q9Z1Z0	Outside	0.0471522
Q9Z1Z2	Outside	0.0745002
B2RQC6	Inside	0.362997
D3Z7P3	Inside	0.190359
O08528	Inside	0.137062
O08553	Inside	0.131735
O08749	Inside	0.234249
O08807	Inside	0.164619
O08810	Inside	0.061243
O08997	Inside	0.388775
O09061	Inside	0.287465
O35215	Inside	0.0349051
O35286	Inside	0.00901703
O35465	Inside	0.173428
O55143	Inside	0.0604564
O70133	Inside	0.131158
O70251	Inside	0.169828
O70318	Inside	0.375
O88342	Inside	0.155675
O88543	Inside	0.443795
O88712	Inside	0.0534789
O89017	Inside	0
O89079	Inside	0.186793
P05064	Inside	0.0205954
P05202	Inside	0.324042
P06801	Inside	0.273308
P07901	Inside	0.0713732
P08752	Inside	0.0874005
P09055	Inside	0.179145
P09411	Inside	0.155012
P10126	Inside	0.170044
P10518	Inside	0.213679
P10605	Inside	0.131762
P10639	Inside	0.191384
P11499	Inside	0.010008
P12382	Inside	0.0106065
P13595	Inside	0.629011
P14148	Inside	0.15142
P14206	Inside	0.129025
P14869	Inside	0.127803
P14873	Inside	0.020778
P16045	Inside	0.270285
P17427	Inside	0.0267395
P17710	Inside	0.187667
P17751	Inside	0.154825
P19096	Inside	0.208873
P20108	Inside	0.287275
P23492	Inside	0.18787
P24547	Inside	0.0603663
P25206	Inside	0.00267253
P26039	Inside	0.284614
P26369	Inside	0.0251258
P26638	Inside	0.222586
P26883	Inside	0.277957
P27612	Inside	0.157484
P27659	Inside	0.222522
P28352	Inside	0.211412
P28474	Inside	0.112948
P30416	Inside	0.0573539
P30681	Inside	0.0720128
P35700	Inside	0.201982
P37040	Inside	0.207785
P37913	Inside	0.0574493
P38647	Inside	0.155073
P40124	Inside	0.267791
P41105	Inside	0.010653
P42932	Inside	0.211127
P46061	Inside	0.0692635
P46471	Inside	0.118627
P47757	Inside	0.0981316
P47791	Inside	0.145234
P47955	Inside	0.00466463
P48722	Inside	0.0156574
P49718	Inside	0.115246
P50431	Inside	0.159976
P51660	Inside	0.119644
P52293	Inside	0.181395
P54103	Inside	0.0726059
P54823	Inside	0.219323
P55264	Inside	0.541754
P58252	Inside	0.05583
P59325	Inside	0.070152
P60122	Inside	0.174953
P60335	Inside	0.0384246
P60766	Inside	0.21445
P61965	Inside	0.0750164
P61979	Inside	0.0788963
P61982	Inside	0.0367337
P62141	Inside	0.244458
P62192	Inside	0.090453
P62196	Inside	0.0794636
P62281	Inside	0.153606
P62307	Inside	0.0204933
P62334	Inside	0.0375506
P62631	Inside	0.166706
P62774	Inside	0.0658808
P62814	Inside	0.219605
P62869	Inside	0.00534549
P62874	Inside	0.214659
P62918	Inside	0.216703
P63085	Inside	0.232964
P63158	Inside	0.0261602
P67871	Inside	0.0395285
P67984	Inside	0.0590191
P70168	Inside	0.173377
P70296	Inside	0.18606
P70349	Inside	0.036672
P70404	Inside	0.0609103
P70460	Inside	0.331605
P70677	Inside	0.105992
P70698	Inside	0.169393
P80313	Inside	0.135008
P80314	Inside	0.123418
P80315	Inside	0.243296
P80316	Inside	0.182462
P80317	Inside	0.156271
P80318	Inside	0.0372144
P97310	Inside	0.119363
P97311	Inside	0.197854
P97315	Inside	0.0183848
P97493	Inside	0.317646
Q00PI9	Inside	0.149214
Q01320	Inside	0.0461134
Q01405	Inside	0.127529
Q05816	Inside	0.138487
Q08943	Inside	0.0714942
Q3THK7	Inside	0.108557
Q3TXS7	Inside	0.277437
Q3U1J4	Inside	0.18243
Q3UDE2	Inside	0.681369
Q3UPL0	Inside	0.202962
Q3V3R1	Inside	0.274795
Q505F5	Inside	0.107764
Q5SUR0	Inside	0.250342
Q60597	Inside	0.253213
Q60676	Inside	0.0838495
Q60692	Inside	0.0489062
Q60715	Inside	0.101408
Q60930	Inside	0.145676
Q60972	Inside	0.0761432
Q60973	Inside	0.0699738
Q61024	Inside	0.0300605
Q61171	Inside	0.190225
Q61207	Inside	0.178153
Q61316	Inside	0.0993961
Q61425	Inside	0.25674
Q61543	Inside	0.790569
Q61655	Inside	0.0494106
Q61699	Inside	0.209051
Q61753	Inside	0.347348
Q62193	Inside	0.117577
Q62318	Inside	0.0598352
Q62446	Inside	0.00623918
Q64514	Inside	0.0274524
Q64674	Inside	0.0174525
Q68FD5	Inside	0.0361837
Q68FL6	Inside	0.0817345
Q6NVF9	Inside	0.0495534
Q6P1B1	Inside	0.276419
Q6P4T2	Inside	0.0178429
Q6P5E4	Inside	0.0921835
Q6P5F9	Inside	0.0368706
Q6PB66	Inside	0.0164009
Q6PGB6	Inside	0.0416667
Q6ZQ38	Inside	0.110393
Q6ZWX6	Inside	0.127238
Q78PY7	Inside	0.0196088
Q791V5	Inside	0.344124
Q7TNC4	Inside	0.11045
Q7TPR4	Inside	0.0197175
Q7TPV4	Inside	0.0739499
Q80UG5	Inside	0.374806
Q80Y14	Inside	0.054496
Q8BFY9	Inside	0.0642764
Q8BGQ7	Inside	0.129084
Q8BGS2	Inside	0.187878
Q8BIQ5	Inside	0.117515
Q8BJ71	Inside	0.217296
Q8BKC5	Inside	0.259024
Q8BLN5	Inside	0.166038
Q8BMJ2	Inside	0.129762
Q8BMJ3	Inside	0.0282547
Q8BP47	Inside	0.141896
Q8BP67	Inside	0.143766
Q8BTM8	Inside	0.146196
Q8BU30	Inside	0.139738
Q8BVI4	Inside	0.217551
Q8BWY3	Inside	0.15222
Q8C0C7	Inside	0.0419094
Q8C1A5	Inside	0.369388
Q8C2Q3	Inside	0.0817678
Q8CAQ8	Inside	0.198476
Q8CGC7	Inside	0.180276
Q8CGK3	Inside	0.00880785
Q8CH18	Inside	0.365331
Q8CIE6	Inside	0.144676
Q8JZQ9	Inside	0.0334594
Q8K009	Inside	0.208333
Q8K1M6	Inside	0.11658
Q8K2B3	Inside	0.0934038
Q8K310	Inside	0.141274
Q8K411	Inside	0.105553
Q8QZT1	Inside	0.192952
Q8R081	Inside	0.103919
Q8R180	Inside	0.182809
Q8R1B4	Inside	0.12937
Q8R5C5	Inside	0.0890013
Q8R5H1	Inside	0.0175955
Q8VDW0	Inside	0.151353
Q8VEK3	Inside	0.0801525
Q8WTY4	Inside	0.00673986
Q91V12	Inside	1
Q91V41	Inside	0.422361
Q91V92	Inside	0.0637026
Q91W50	Inside	0.2459
Q91YT0	Inside	0.0139612
Q91Z31	Inside	0.0780726
Q921F2	Inside	0.165515
Q922D8	Inside	0.335292
Q99JI4	Inside	0.076528
Q99JX3	Inside	0.0428943
Q99JX4	Inside	0.0573113
Q99JY9	Inside	0.161923
Q99K48	Inside	0.327921
Q99K85	Inside	0.337856
Q99KI0	Inside	0.0381945
Q99KP6	Inside	0.0124477
Q99KV1	Inside	0.220556
Q99LC5	Inside	0.159926
Q99LF4	Inside	0.399214
Q99LX0	Inside	0.18008
Q99MD9	Inside	0.130513
Q99MN1	Inside	0.00572169
Q99MR6	Inside	0.0152944
Q99NB9	Inside	0.11645
Q99P72	Inside	0.291825
Q99P88	Inside	0.274201
Q99PT1	Inside	0.000247201
Q99PV0	Inside	0.18235
Q9CPW4	Inside	0.0061276
Q9CPY7	Inside	0.150533
Q9CQ60	Inside	0.24803
Q9CQ65	Inside	0.265095
Q9CQ71	Inside	0.186163
Q9CQ92	Inside	0.0285507
Q9CQI6	Inside	0.142453
Q9CQM5	Inside	0.0833333
Q9CQR6	Inside	0.059348
Q9CQV8	Inside	0.199899
Q9CR67	Inside	0.0137262
Q9CT10	Inside	0.282813
Q9CX86	Inside	0.0679895
Q9CXF4	Inside	0.457785
Q9CXI5	Inside	0.116228
Q9CXT8	Inside	0.0468906
Q9CZ13	Inside	0.155659
Q9CZR8	Inside	0.0820531
Q9CZU3	Inside	0.0109881
Q9CZW5	Inside	0.0650608
Q9D0E1	Inside	0.0753704
Q9D0I9	Inside	0.00534729
Q9D0R2	Inside	0.0170205
Q9D1P4	Inside	0.0283124
Q9D358	Inside	0.105031
Q9D6R2	Inside	0.0243916
Q9D819	Inside	0.265337
Q9D8E6	Inside	0.0521617
Q9D8N0	Inside	0.149434
Q9DBC7	Inside	0.101261
Q9DBH5	Inside	0.0392113
Q9DC61	Inside	0.17665
Q9DCL9	Inside	0.288311
Q9EPL8	Inside	0.0589803
Q9EQH3	Inside	0.268939
Q9ER72	Inside	0.0238866
Q9ERU9	Inside	0.136712
Q9JHU4	Inside	0.0383463
Q9JIF0	Inside	0.405844
Q9JIK5	Inside	0.0271479
Q9JKF1	Inside	0.188742
Q9JKV1	Inside	0.352224
Q9JMA1	Inside	0.0350019
Q9JMH6	Inside	0.145879
Q9QUI0	Inside	0.244539
Q9QUJ7	Inside	0.153897
Q9QYF1	Inside	0.25
Q9R0P5	Inside	0.0754297
Q9R0P9	Inside	0.0519961
Q9R1P1	Inside	0.0684491
Q9WTM5	Inside	0.114339
Q9WTX5	Inside	0.0597207
Q9WU78	Inside	0.340903
Q9WUA2	Inside	0.0536237
Q9WUA3	Inside	0.179611
Q9WUK2	Inside	0.0666807
Q9WUM4	Inside	0.155753
Q9WUM5	Inside	0.257616
Q9WVJ2	Inside	0.166491
Q9Z0N1	Inside	0.0456383
Q9Z130	Inside	0.0428011
Q9Z1F9	Inside	0.114971
Q9Z1G4	Inside	0.469696
Q9Z1N5	Inside	0.00665788
Q9Z1Q5	Inside	0.241825
Q9Z1Q9	Inside	0.180275
Q9Z1Z0	Inside	0.224505
Q9Z1Z2	Inside	0.0979115

## Sheet: Fig. 4C-D
Go Term ID	GO Term Name	Protein Accession	Interaction category	Mean Abs. R
GO:0000118	histone deacetylase complex	P70349	Outside	0.0188247
GO:0000118	histone deacetylase complex	Q60972	Outside	0.0812269
GO:0000118	histone deacetylase complex	Q60973	Outside	0.144332
GO:0000502	proteasome complex	O09061	Outside	0.158973
GO:0000502	proteasome complex	P46471	Outside	0.111143
GO:0000502	proteasome complex	P62192	Outside	0.111143
GO:0000502	proteasome complex	P62196	Outside	0.0731726
GO:0000502	proteasome complex	P62334	Outside	0.0846428
GO:0000502	proteasome complex	Q3TXS7	Outside	0.148208
GO:0000502	proteasome complex	Q60692	Outside	0.0655177
GO:0000502	proteasome complex	Q99JI4	Outside	0.0703462
GO:0000502	proteasome complex	Q9JKV1	Outside	0.0655177
GO:0000502	proteasome complex	Q9JMA1	Outside	0.0047641
GO:0000502	proteasome complex	Q9R1P1	Outside	0.0703462
GO:0000502	proteasome complex	Q9WVJ2	Outside	0.0655177
GO:0000776	kinetochore	P46061	Outside	0.00381817
GO:0000776	kinetochore	Q6P5F9	Outside	0.0377444
GO:0000776	kinetochore	Q8VEK3	Outside	0.145552
GO:0000932	P-body	P46471	Outside	0.118667
GO:0000932	P-body	P54823	Outside	0.118667
GO:0000932	P-body	Q91W50	Outside	0.0936985
GO:0005643	nuclear pore	P46061	Outside	0.00461181
GO:0005643	nuclear pore	P70168	Outside	0.112604
GO:0005643	nuclear pore	Q8BJ71	Outside	0.0638848
GO:0005643	nuclear pore	Q9CT10	Outside	0.112604
GO:0005643	nuclear pore	Q9ERU9	Outside	0.0638848
GO:0005667	transcription factor complex	P28352	Outside	0.169544
GO:0005667	transcription factor complex	P62869	Outside	0.121217
GO:0005667	transcription factor complex	Q8C2Q3	Outside	0.121217
GO:0005681	spliceosomal complex	O35286	Outside	0.00174546
GO:0005681	spliceosomal complex	P26369	Outside	0.112661
GO:0005681	spliceosomal complex	P62307	Outside	0.039233
GO:0005681	spliceosomal complex	Q6P4T2	Outside	0.063787
GO:0005681	spliceosomal complex	Q91Z31	Outside	0.147232
GO:0005681	spliceosomal complex	Q99KP6	Outside	0.161528
GO:0005681	spliceosomal complex	Q9D0E1	Outside	0.0192683
GO:0005681	spliceosomal complex	Q9Z1N5	Outside	0.063787
GO:0005689	U12-type spliceosomal complex	O35286	Outside	0.00444028
GO:0005689	U12-type spliceosomal complex	P62307	Outside	0.0410527
GO:0005689	U12-type spliceosomal complex	Q99NB9	Outside	0.160502
GO:0005832	chaperonin-containing T-complex	P42932	Outside	0.118109
GO:0005832	chaperonin-containing T-complex	P80313	Outside	0.0758729
GO:0005832	chaperonin-containing T-complex	P80314	Outside	0.0758729
GO:0005832	chaperonin-containing T-complex	P80315	Outside	0.118109
GO:0005832	chaperonin-containing T-complex	P80316	Outside	0.159465
GO:0005832	chaperonin-containing T-complex	P80317	Outside	0.104497
GO:0005832	chaperonin-containing T-complex	P80318	Outside	0.0893509
GO:0005838	proteasome regulatory particle	P62192	Outside	0.112436
GO:0005838	proteasome regulatory particle	P62196	Outside	0.0737074
GO:0005838	proteasome regulatory particle	Q99JI4	Outside	0.0715726
GO:0005838	proteasome regulatory particle	Q9WVJ2	Outside	0.0674005
GO:0005840	ribosome	P14148	Outside	0.162987
GO:0005840	ribosome	P27659	Outside	0.173642
GO:0005840	ribosome	P67984	Outside	0.0785251
GO:0005844	polysome	O70133	Outside	0.0868468
GO:0005844	polysome	P14148	Outside	0.158758
GO:0005844	polysome	P58252	Outside	0.102847
GO:0005852	eukaryotic translation initiation factor 3 complex	Q8JZQ9	Outside	0.0773664
GO:0005852	eukaryotic translation initiation factor 3 complex	Q8R1B4	Outside	0.151145
GO:0005852	eukaryotic translation initiation factor 3 complex	Q99JX4	Outside	0.0913447
GO:0008180	COP9 signalosome	O70318	Outside	0.0989452
GO:0008180	COP9 signalosome	O88543	Outside	0.120618
GO:0008180	COP9 signalosome	P11499	Outside	0.00650438
GO:0008540	proteasome regulatory particle, base subcomplex	P46471	Outside	0.109634
GO:0008540	proteasome regulatory particle, base subcomplex	P62192	Outside	0.109634
GO:0008540	proteasome regulatory particle, base subcomplex	P62196	Outside	0.0714874
GO:0008540	proteasome regulatory particle, base subcomplex	P62334	Outside	0.0827228
GO:0008540	proteasome regulatory particle, base subcomplex	Q3TXS7	Outside	0.147493
GO:0010494	cytoplasmic stress granule	P52293	Outside	0.168569
GO:0010494	cytoplasmic stress granule	P54823	Outside	0.116514
GO:0010494	cytoplasmic stress granule	P61979	Outside	0.015802
GO:0010494	cytoplasmic stress granule	P70168	Outside	0.116514
GO:0010494	cytoplasmic stress granule	Q61655	Outside	0.116514
GO:0010494	cytoplasmic stress granule	Q6ZWX6	Outside	0.111989
GO:0010494	cytoplasmic stress granule	Q91W50	Outside	0.0961872
GO:0010494	cytoplasmic stress granule	Q921F2	Outside	0.0917595
GO:0017053	transcriptional repressor complex	O88712	Outside	0.0662975
GO:0017053	transcriptional repressor complex	P63158	Outside	0.0965658
GO:0017053	transcriptional repressor complex	Q9CQV8	Outside	0.0662975
GO:0022624	proteasome accessory complex	P46471	Outside	0.108716
GO:0022624	proteasome accessory complex	P62192	Outside	0.108716
GO:0022624	proteasome accessory complex	P62196	Outside	0.0713619
GO:0022624	proteasome accessory complex	P62334	Outside	0.0816295
GO:0022624	proteasome accessory complex	Q3TXS7	Outside	0.144901
GO:0022624	proteasome accessory complex	Q99JI4	Outside	0.0688621
GO:0022624	proteasome accessory complex	Q9WVJ2	Outside	0.0646491
GO:0022625	cytosolic large ribosomal subunit	P14148	Outside	0.159625
GO:0022625	cytosolic large ribosomal subunit	P14869	Outside	0.168712
GO:0022625	cytosolic large ribosomal subunit	P27659	Outside	0.168712
GO:0022625	cytosolic large ribosomal subunit	P41105	Outside	0.117815
GO:0022625	cytosolic large ribosomal subunit	P47955	Outside	0.0353507
GO:0022625	cytosolic large ribosomal subunit	P62918	Outside	0.118197
GO:0022625	cytosolic large ribosomal subunit	P67984	Outside	0.0782968
GO:0022625	cytosolic large ribosomal subunit	Q8BP67	Outside	0.0688373
GO:0022625	cytosolic large ribosomal subunit	Q9D8E6	Outside	0.0894608
GO:0022626	cytosolic ribosome	P14148	Outside	0.161096
GO:0022626	cytosolic ribosome	P14206	Outside	0.169415
GO:0022626	cytosolic ribosome	P14869	Outside	0.169415
GO:0022626	cytosolic ribosome	P27659	Outside	0.169415
GO:0022626	cytosolic ribosome	P41105	Outside	0.118596
GO:0022626	cytosolic ribosome	P47955	Outside	0.0368266
GO:0022626	cytosolic ribosome	P62281	Outside	0.161096
GO:0022626	cytosolic ribosome	P62918	Outside	0.117671
GO:0022626	cytosolic ribosome	P67984	Outside	0.0788153
GO:0022626	cytosolic ribosome	Q8BP67	Outside	0.0692931
GO:0022626	cytosolic ribosome	Q9D8E6	Outside	0.0913622
GO:0030532	small nuclear ribonucleoprotein complex	P62307	Outside	0.0390366
GO:0030532	small nuclear ribonucleoprotein complex	Q99NB9	Outside	0.162518
GO:0030532	small nuclear ribonucleoprotein complex	Q99PV0	Outside	0.119905
GO:0032991	protein-containing complex	O08553	Outside	0.0861232
GO:0032991	protein-containing complex	O35465	Outside	0.0861232
GO:0032991	protein-containing complex	O55143	Outside	0.0818134
GO:0032991	protein-containing complex	O70133	Outside	0.0861232
GO:0032991	protein-containing complex	P05064	Outside	0.0285543
GO:0032991	protein-containing complex	P05202	Outside	0.155111
GO:0032991	protein-containing complex	P07901	Outside	0.0531232
GO:0032991	protein-containing complex	P11499	Outside	0.000690766
GO:0032991	protein-containing complex	P17710	Outside	0.0714522
GO:0032991	protein-containing complex	P20108	Outside	0.133333
GO:0032991	protein-containing complex	P27659	Outside	0.155111
GO:0032991	protein-containing complex	P30416	Outside	0.112285
GO:0032991	protein-containing complex	P30681	Outside	0.0861232
GO:0032991	protein-containing complex	P60122	Outside	0.106086
GO:0032991	protein-containing complex	P60766	Outside	0.132009
GO:0032991	protein-containing complex	P63085	Outside	0.0714522
GO:0032991	protein-containing complex	P70168	Outside	0.106086
GO:0032991	protein-containing complex	Q01320	Outside	0.0714522
GO:0032991	protein-containing complex	Q3U1J4	Outside	0.0355575
GO:0032991	protein-containing complex	Q60676	Outside	0.0531232
GO:0032991	protein-containing complex	Q60972	Outside	0.0818134
GO:0032991	protein-containing complex	Q61207	Outside	0.106086
GO:0032991	protein-containing complex	Q61699	Outside	0.137575
GO:0032991	protein-containing complex	Q62318	Outside	0.078625
GO:0032991	protein-containing complex	Q68FD5	Outside	0.10713
GO:0032991	protein-containing complex	Q6P5E4	Outside	0.0714522
GO:0032991	protein-containing complex	Q6P5F9	Outside	0.0389282
GO:0032991	protein-containing complex	Q8K1M6	Outside	0.0133164
GO:0032991	protein-containing complex	Q8VEK3	Outside	0.137656
GO:0032991	protein-containing complex	Q99MD9	Outside	0.0861232
GO:0032991	protein-containing complex	Q99MR6	Outside	0.0996595
GO:0032991	protein-containing complex	Q99P72	Outside	0.0861232
GO:0032991	protein-containing complex	Q9CQ92	Outside	0.00293156
GO:0032991	protein-containing complex	Q9CQV8	Outside	0.0714522
GO:0032991	protein-containing complex	Q9DBC7	Outside	0.0676339
GO:0032991	protein-containing complex	Q9JIF0	Outside	0.145553
GO:0032991	protein-containing complex	Q9JKF1	Outside	0.110561
GO:0032991	protein-containing complex	Q9WUM5	Outside	0.155111
GO:0032991	protein-containing complex	Q9Z1N5	Outside	0.0714522
GO:0036464	cytoplasmic ribonucleoprotein granule	O70133	Outside	0.0819222
GO:0036464	cytoplasmic ribonucleoprotein granule	P14869	Outside	0.158887
GO:0036464	cytoplasmic ribonucleoprotein granule	P41105	Outside	0.107813
GO:0036464	cytoplasmic ribonucleoprotein granule	P46471	Outside	0.112867
GO:0036464	cytoplasmic ribonucleoprotein granule	P54823	Outside	0.112867
GO:0036464	cytoplasmic ribonucleoprotein granule	P60335	Outside	0.0639657
GO:0036464	cytoplasmic ribonucleoprotein granule	P60766	Outside	0.133379
GO:0036464	cytoplasmic ribonucleoprotein granule	Q8VEK3	Outside	0.142131
GO:0036464	cytoplasmic ribonucleoprotein granule	Q9JKF1	Outside	0.107813
GO:0042555	MCM complex	P25206	Outside	0.0737936
GO:0042555	MCM complex	P49718	Outside	0.0723702
GO:0042555	MCM complex	P97310	Outside	0.0737936
GO:0042555	MCM complex	P97311	Outside	0.122172
GO:0046540	U4/U6 x U5 tri-snRNP complex	O08810	Outside	0.0915121
GO:0046540	U4/U6 x U5 tri-snRNP complex	P62307	Outside	0.0413825
GO:0046540	U4/U6 x U5 tri-snRNP complex	Q6P4T2	Outside	0.0718366
GO:0046540	U4/U6 x U5 tri-snRNP complex	Q99PV0	Outside	0.116991
GO:0071004	U2-type prespliceosome	P26369	Outside	0.121999
GO:0071004	U2-type prespliceosome	Q7TNC4	Outside	0.0746998
GO:0071004	U2-type prespliceosome	Q99NB9	Outside	0.158551
GO:0071013	catalytic step 2 spliceosome	O08810	Outside	0.088351
GO:0071013	catalytic step 2 spliceosome	P61979	Outside	0.0143932
GO:0071013	catalytic step 2 spliceosome	P62307	Outside	0.0369696
GO:0071013	catalytic step 2 spliceosome	Q6P4T2	Outside	0.0740725
GO:0071013	catalytic step 2 spliceosome	Q8VEK3	Outside	0.149586
GO:0071013	catalytic step 2 spliceosome	Q99KP6	Outside	0.167481
GO:0071013	catalytic step 2 spliceosome	Q99NB9	Outside	0.158219
GO:0071013	catalytic step 2 spliceosome	Q99PV0	Outside	0.116643
GO:0071013	catalytic step 2 spliceosome	Q9CZU3	Outside	0.158072
GO:0071013	catalytic step 2 spliceosome	Q9D0E1	Outside	0.0185236
GO:0071162	CMG complex	P25206	Outside	0.0737936
GO:0071162	CMG complex	P49718	Outside	0.0723702
GO:0071162	CMG complex	P97310	Outside	0.0737936
GO:0071162	CMG complex	P97311	Outside	0.122172
GO:0090575	RNA polymerase II transcription factor complex	Q62318	Outside	0.0844668
GO:0090575	RNA polymerase II transcription factor complex	Q8VEK3	Outside	0.14671
GO:0090575	RNA polymerase II transcription factor complex	Q99K48	Outside	0.14683
GO:1990904	ribonucleoprotein complex	O08810	Outside	0.0927429
GO:1990904	ribonucleoprotein complex	O70133	Outside	0.0927429
GO:1990904	ribonucleoprotein complex	P14148	Outside	0.163165
GO:1990904	ribonucleoprotein complex	P14869	Outside	0.171428
GO:1990904	ribonucleoprotein complex	P58252	Outside	0.11061
GO:1990904	ribonucleoprotein complex	P60122	Outside	0.118873
GO:1990904	ribonucleoprotein complex	P61979	Outside	0.0192762
GO:1990904	ribonucleoprotein complex	P67984	Outside	0.0821475
GO:1990904	ribonucleoprotein complex	Q01320	Outside	0.0821475
GO:1990904	ribonucleoprotein complex	Q6NVF9	Outside	0.0927429
GO:1990904	ribonucleoprotein complex	Q6P5F9	Outside	0.0442005
GO:1990904	ribonucleoprotein complex	Q6PB66	Outside	0.0821475
GO:1990904	ribonucleoprotein complex	Q8CGC7	Outside	0.163165
GO:1990904	ribonucleoprotein complex	Q8R081	Outside	0.171428
GO:1990904	ribonucleoprotein complex	Q8VEK3	Outside	0.149676
GO:1990904	ribonucleoprotein complex	Q99MR6	Outside	0.11061
GO:1990904	ribonucleoprotein complex	Q9D0E1	Outside	0.0165258
GO:1990904	ribonucleoprotein complex	Q9D8E6	Outside	0.0927429
GO:1990904	ribonucleoprotein complex	Q9JKF1	Outside	0.121715
GO:1990904	ribonucleoprotein complex	Q9WTM5	Outside	0.00275036
GO:0000118	histone deacetylase complex	P70349	Inside	0.114708
GO:0000118	histone deacetylase complex	Q60972	Inside	0.11269
GO:0000118	histone deacetylase complex	Q60973	Inside	0.456813
GO:0000502	proteasome complex	O09061	Inside	0.427994
GO:0000502	proteasome complex	P46471	Inside	0.212052
GO:0000502	proteasome complex	P62192	Inside	0.212052
GO:0000502	proteasome complex	P62196	Inside	0.134192
GO:0000502	proteasome complex	P62334	Inside	0.0123727
GO:0000502	proteasome complex	Q3TXS7	Inside	0.275062
GO:0000502	proteasome complex	Q60692	Inside	0.166491
GO:0000502	proteasome complex	Q99JI4	Inside	0.0361462
GO:0000502	proteasome complex	Q9JKV1	Inside	0.34831
GO:0000502	proteasome complex	Q9JMA1	Inside	0.0463021
GO:0000502	proteasome complex	Q9R1P1	Inside	0.0361462
GO:0000502	proteasome complex	Q9WVJ2	Inside	0.166491
GO:0000776	kinetochore	P46061	Inside	0.118402
GO:0000776	kinetochore	Q6P5F9	Inside	0.0065983
GO:0000776	kinetochore	Q8VEK3	Inside	0
GO:0000932	P-body	P46471	Inside	0.5
GO:0000932	P-body	P54823	Inside	0.5
GO:0000932	P-body	Q91W50	Inside	0
GO:0005643	nuclear pore	P46061	Inside	0
GO:0005643	nuclear pore	P70168	Inside	0.276179
GO:0005643	nuclear pore	Q8BJ71	Inside	0.473821
GO:0005643	nuclear pore	Q9CT10	Inside	0.276179
GO:0005643	nuclear pore	Q9ERU9	Inside	0.473821
GO:0005667	transcription factor complex	P28352	Inside	0
GO:0005667	transcription factor complex	P62869	Inside	0.895285
GO:0005667	transcription factor complex	Q8C2Q3	Inside	0.104715
GO:0005681	spliceosomal complex	O35286	Inside	0.192018
GO:0005681	spliceosomal complex	P26369	Inside	0.309666
GO:0005681	spliceosomal complex	P62307	Inside	0.034244
GO:0005681	spliceosomal complex	Q6P4T2	Inside	0.299598
GO:0005681	spliceosomal complex	Q91Z31	Inside	0.294963
GO:0005681	spliceosomal complex	Q99KP6	Inside	0.184666
GO:0005681	spliceosomal complex	Q9D0E1	Inside	0.247059
GO:0005681	spliceosomal complex	Q9Z1N5	Inside	0.585312
GO:0005689	U12-type spliceosomal complex	O35286	Inside	0.25
GO:0005689	U12-type spliceosomal complex	P62307	Inside	0.5
GO:0005689	U12-type spliceosomal complex	Q99NB9	Inside	0.25
GO:0005832	chaperonin-containing T-complex	P42932	Inside	0.0591192
GO:0005832	chaperonin-containing T-complex	P80313	Inside	0.0591192
GO:0005832	chaperonin-containing T-complex	P80314	Inside	0.274214
GO:0005832	chaperonin-containing T-complex	P80315	Inside	0.274214
GO:0005832	chaperonin-containing T-complex	P80316	Inside	0.256762
GO:0005832	chaperonin-containing T-complex	P80317	Inside	0.00676157
GO:0005832	chaperonin-containing T-complex	P80318	Inside	0
GO:0005838	proteasome regulatory particle	P62192	Inside	0.348036
GO:0005838	proteasome regulatory particle	P62196	Inside	0.241825
GO:0005838	proteasome regulatory particle	Q99JI4	Inside	0.181369
GO:0005838	proteasome regulatory particle	Q9WVJ2	Inside	0.241825
GO:0005840	ribosome	P14148	Inside	0.635142
GO:0005840	ribosome	P27659	Inside	0.635142
GO:0005840	ribosome	P67984	Inside	0.395285
GO:0005844	polysome	O70133	Inside	0.790569
GO:0005844	polysome	P14148	Inside	0.0202847
GO:0005844	polysome	P58252	Inside	0.0202847
GO:0005852	eukaryotic translation initiation factor 3 complex	Q8JZQ9	Inside	0.215685
GO:0005852	eukaryotic translation initiation factor 3 complex	Q8R1B4	Inside	0.453423
GO:0005852	eukaryotic translation initiation factor 3 complex	Q99JX4	Inside	0.487738
GO:0008180	COP9 signalosome	O70318	Inside	0.375
GO:0008180	COP9 signalosome	O88543	Inside	0.197642
GO:0008180	COP9 signalosome	P11499	Inside	0.572642
GO:0008540	proteasome regulatory particle, base subcomplex	P46471	Inside	0.504896
GO:0008540	proteasome regulatory particle, base subcomplex	P62192	Inside	0.504896
GO:0008540	proteasome regulatory particle, base subcomplex	P62196	Inside	0.370738
GO:0008540	proteasome regulatory particle, base subcomplex	P62334	Inside	0.0343155
GO:0008540	proteasome regulatory particle, base subcomplex	Q3TXS7	Inside	0.552107
GO:0010494	cytoplasmic stress granule	P52293	Inside	0.122102
GO:0010494	cytoplasmic stress granule	P54823	Inside	0.321429
GO:0010494	cytoplasmic stress granule	P61979	Inside	0.130796
GO:0010494	cytoplasmic stress granule	P70168	Inside	0.0357143
GO:0010494	cytoplasmic stress granule	Q61655	Inside	0.0357143
GO:0010494	cytoplasmic stress granule	Q6ZWX6	Inside	0.0535714
GO:0010494	cytoplasmic stress granule	Q91W50	Inside	0.0415099
GO:0010494	cytoplasmic stress granule	Q921F2	Inside	0.0921835
GO:0017053	transcriptional repressor complex	O88712	Inside	0.5
GO:0017053	transcriptional repressor complex	P63158	Inside	0
GO:0017053	transcriptional repressor complex	Q9CQV8	Inside	0.5
GO:0022624	proteasome accessory complex	P46471	Inside	0.419931
GO:0022624	proteasome accessory complex	P62192	Inside	0.419931
GO:0022624	proteasome accessory complex	P62196	Inside	0.277387
GO:0022624	proteasome accessory complex	P62334	Inside	0.0604564
GO:0022624	proteasome accessory complex	Q3TXS7	Inside	0.54944
GO:0022624	proteasome accessory complex	Q99JI4	Inside	0.0833333
GO:0022624	proteasome accessory complex	Q9WVJ2	Inside	0.294931
GO:0022625	cytosolic large ribosomal subunit	P14148	Inside	0.0912144
GO:0022625	cytosolic large ribosomal subunit	P14869	Inside	0.0912144
GO:0022625	cytosolic large ribosomal subunit	P27659	Inside	0.158786
GO:0022625	cytosolic large ribosomal subunit	P41105	Inside	0.143161
GO:0022625	cytosolic large ribosomal subunit	P47955	Inside	0.127536
GO:0022625	cytosolic large ribosomal subunit	P62918	Inside	0.0181606
GO:0022625	cytosolic large ribosomal subunit	P67984	Inside	0.03125
GO:0022625	cytosolic large ribosomal subunit	Q8BP67	Inside	0.0806606
GO:0022625	cytosolic large ribosomal subunit	Q9D8E6	Inside	0.0181606
GO:0022626	cytosolic ribosome	P14148	Inside	0.0604715
GO:0022626	cytosolic ribosome	P14206	Inside	0.0604715
GO:0022626	cytosolic ribosome	P14869	Inside	0.0604715
GO:0022626	cytosolic ribosome	P27659	Inside	0.139528
GO:0022626	cytosolic ribosome	P41105	Inside	0.114528
GO:0022626	cytosolic ribosome	P47955	Inside	0.139528
GO:0022626	cytosolic ribosome	P62281	Inside	0.0604715
GO:0022626	cytosolic ribosome	P62918	Inside	0.025
GO:0022626	cytosolic ribosome	P67984	Inside	0.025
GO:0022626	cytosolic ribosome	Q8BP67	Inside	0.0645285
GO:0022626	cytosolic ribosome	Q9D8E6	Inside	0.025
GO:0030532	small nuclear ribonucleoprotein complex	P62307	Inside	0.1875
GO:0030532	small nuclear ribonucleoprotein complex	Q99NB9	Inside	0.5625
GO:0030532	small nuclear ribonucleoprotein complex	Q99PV0	Inside	0.25
GO:0032991	protein-containing complex	O08553	Inside	0.0458843
GO:0032991	protein-containing complex	O35465	Inside	0.0985159
GO:0032991	protein-containing complex	O55143	Inside	0.0786535
GO:0032991	protein-containing complex	O70133	Inside	0.0458843
GO:0032991	protein-containing complex	P05064	Inside	0.0388979
GO:0032991	protein-containing complex	P05202	Inside	0.212059
GO:0032991	protein-containing complex	P07901	Inside	0.0644299
GO:0032991	protein-containing complex	P11499	Inside	0.0279038
GO:0032991	protein-containing complex	P17710	Inside	0.104587
GO:0032991	protein-containing complex	P20108	Inside	0.160315
GO:0032991	protein-containing complex	P27659	Inside	0.264691
GO:0032991	protein-containing complex	P30416	Inside	0.151662
GO:0032991	protein-containing complex	P30681	Inside	0.0458843
GO:0032991	protein-containing complex	P60122	Inside	0.17682
GO:0032991	protein-containing complex	P60766	Inside	0.210424
GO:0032991	protein-containing complex	P63085	Inside	0.0519556
GO:0032991	protein-containing complex	P70168	Inside	0.17682
GO:0032991	protein-containing complex	Q01320	Inside	0.0519556
GO:0032991	protein-containing complex	Q3U1J4	Inside	0.116002
GO:0032991	protein-containing complex	Q60676	Inside	0.117061
GO:0032991	protein-containing complex	Q60972	Inside	0.0786535
GO:0032991	protein-containing complex	Q61207	Inside	0.17682
GO:0032991	protein-containing complex	Q61699	Inside	0.191982
GO:0032991	protein-containing complex	Q62318	Inside	0.108846
GO:0032991	protein-containing complex	Q68FD5	Inside	0.105016
GO:0032991	protein-containing complex	Q6P5E4	Inside	0.104587
GO:0032991	protein-containing complex	Q6P5F9	Inside	0.0275689
GO:0032991	protein-containing complex	Q8K1M6	Inside	0.00227564
GO:0032991	protein-containing complex	Q8VEK3	Inside	0.194826
GO:0032991	protein-containing complex	Q99MD9	Inside	0.0985159
GO:0032991	protein-containing complex	Q99MR6	Inside	0.121482
GO:0032991	protein-containing complex	Q99P72	Inside	0.0458843
GO:0032991	protein-containing complex	Q9CQ92	Inside	0.0539273
GO:0032991	protein-containing complex	Q9CQV8	Inside	0.0519556
GO:0032991	protein-containing complex	Q9DBC7	Inside	0.132635
GO:0032991	protein-containing complex	Q9JIF0	Inside	0.186553
GO:0032991	protein-containing complex	Q9JKF1	Inside	0.115181
GO:0032991	protein-containing complex	Q9WUM5	Inside	0.212059
GO:0032991	protein-containing complex	Q9Z1N5	Inside	0.104587
GO:0036464	cytoplasmic ribonucleoprotein granule	O70133	Inside	0.054627
GO:0036464	cytoplasmic ribonucleoprotein granule	P14869	Inside	0.282136
GO:0036464	cytoplasmic ribonucleoprotein granule	P41105	Inside	0.236911
GO:0036464	cytoplasmic ribonucleoprotein granule	P46471	Inside	0.184408
GO:0036464	cytoplasmic ribonucleoprotein granule	P54823	Inside	0.434408
GO:0036464	cytoplasmic ribonucleoprotein granule	P60335	Inside	0.0237657
GO:0036464	cytoplasmic ribonucleoprotein granule	P60766	Inside	0.452446
GO:0036464	cytoplasmic ribonucleoprotein granule	Q8VEK3	Inside	0.239154
GO:0036464	cytoplasmic ribonucleoprotein granule	Q9JKF1	Inside	0.236911
GO:0042555	MCM complex	P25206	Inside	0.416667
GO:0042555	MCM complex	P49718	Inside	0.263523
GO:0042555	MCM complex	P97310	Inside	0.25
GO:0042555	MCM complex	P97311	Inside	0.263523
GO:0046540	U4/U6 x U5 tri-snRNP complex	O08810	Inside	0.311951
GO:0046540	U4/U6 x U5 tri-snRNP complex	P62307	Inside	0.353618
GO:0046540	U4/U6 x U5 tri-snRNP complex	Q6P4T2	Inside	0.215095
GO:0046540	U4/U6 x U5 tri-snRNP complex	Q99PV0	Inside	0.173428
GO:0071004	U2-type prespliceosome	P26369	Inside	0.645285
GO:0071004	U2-type prespliceosome	Q7TNC4	Inside	0.197642
GO:0071004	U2-type prespliceosome	Q99NB9	Inside	0.0523576
GO:0071013	catalytic step 2 spliceosome	O08810	Inside	0.0634452
GO:0071013	catalytic step 2 spliceosome	P61979	Inside	0.152669
GO:0071013	catalytic step 2 spliceosome	P62307	Inside	0.058284
GO:0071013	catalytic step 2 spliceosome	Q6P4T2	Inside	0.099083
GO:0071013	catalytic step 2 spliceosome	Q8VEK3	Inside	0.0226212
GO:0071013	catalytic step 2 spliceosome	Q99KP6	Inside	0.0208789
GO:0071013	catalytic step 2 spliceosome	Q99NB9	Inside	0.146144
GO:0071013	catalytic step 2 spliceosome	Q99PV0	Inside	0.147534
GO:0071013	catalytic step 2 spliceosome	Q9CZU3	Inside	0.0288483
GO:0071013	catalytic step 2 spliceosome	Q9D0E1	Inside	0.22151
GO:0071162	CMG complex	P25206	Inside	0.416667
GO:0071162	CMG complex	P49718	Inside	0.263523
GO:0071162	CMG complex	P97310	Inside	0.25
GO:0071162	CMG complex	P97311	Inside	0.263523
GO:0090575	RNA polymerase II transcription factor complex	Q62318	Inside	0.252665
GO:0090575	RNA polymerase II transcription factor complex	Q8VEK3	Inside	0.179546
GO:0090575	RNA polymerase II transcription factor complex	Q99K48	Inside	0.637407
GO:1990904	ribonucleoprotein complex	O08810	Inside	0.00882628
GO:1990904	ribonucleoprotein complex	O70133	Inside	0.0964369
GO:1990904	ribonucleoprotein complex	P14148	Inside	0.0762207
GO:1990904	ribonucleoprotein complex	P14869	Inside	0.0173832
GO:1990904	ribonucleoprotein complex	P58252	Inside	0.0255697
GO:1990904	ribonucleoprotein complex	P60122	Inside	0.050374
GO:1990904	ribonucleoprotein complex	P61979	Inside	0.00459196
GO:1990904	ribonucleoprotein complex	P67984	Inside	0.0272102
GO:1990904	ribonucleoprotein complex	Q01320	Inside	0.132473
GO:1990904	ribonucleoprotein complex	Q6NVF9	Inside	0.0964369
GO:1990904	ribonucleoprotein complex	Q6P5F9	Inside	0.0650949
GO:1990904	ribonucleoprotein complex	Q6PB66	Inside	0.132473
GO:1990904	ribonucleoprotein complex	Q8CGC7	Inside	0.0290425
GO:1990904	ribonucleoprotein complex	Q8R081	Inside	0.122646
GO:1990904	ribonucleoprotein complex	Q8VEK3	Inside	0.0666381
GO:1990904	ribonucleoprotein complex	Q99MR6	Inside	0.0255697
GO:1990904	ribonucleoprotein complex	Q9D0E1	Inside	0.145483
GO:1990904	ribonucleoprotein complex	Q9D8E6	Inside	0.00882628
GO:1990904	ribonucleoprotein complex	Q9JKF1	Inside	0.052207
GO:1990904	ribonucleoprotein complex	Q9WTM5	Inside	0.0882594
